# Supplementary material for: 2-{4-[5-(3-Pyrid­yl)-2H-tetra­zol-2-ylmeth­yl]phen­yl}benzonitrile
Source: Acta Crystallogr Sect E Struct Rep Online. 2008 Jul 9;64(Pt 8):o1444. doi: 10.1107/S1600536808017959 (PMC2962075; doi:10.1107/S1600536808017959)
Supplement: Supplementary file 2 [file e-64-o1444-Isup2.hkl]

# 
# h,k,l, Fc-squared, Fo-squared, sigma(Fo-squared) and status flag 
# 
data_I
_shelx_title ' 111 in P-1' 
_shelx_refln_list_code          4 
_shelx_F_calc_maximum      209.03 
_exptl_crystal_F_000       704.00 
_reflns_d_resolution_high  0.7595 
 
loop_ 
 _symmetry_equiv_pos_as_xyz 
 'x, y, z' 
 '-x, -y, -z' 
 
_cell_length_a    10.2096 
_cell_length_b    13.3071 
_cell_length_c    13.7092 
_cell_angle_alpha  77.237 
_cell_angle_beta   69.085 
_cell_angle_gamma  83.517 
 
_shelx_F_squared_multiplier     1.000 
 
loop_ 
 _refln_index_h 
 _refln_index_k 
 _refln_index_l 
 _refln_F_squared_calc 
 _refln_F_squared_meas 
 _refln_F_squared_sigma 
 _refln_observed_status 
   2   0   0     9830.29     9401.85     45.84 o 
   3   0   0     5282.05     5173.88     30.31 o 
   4   0   0      582.21      566.34     20.74 o 
   5   0   0        2.18        1.49      6.78 o 
   6   0   0       45.78       34.76      5.07 o 
   7   0   0       12.47       19.36      5.94 o 
   8   0   0       25.12       30.63      6.69 o 
   9   0   0        5.54        2.53      7.72 o 
  10   0   0        3.44       -0.92      7.04 o 
  11   0   0        8.33       10.58      5.14 o 
  12   0   0        1.11        8.60      9.84 o 
 -12   1   0        0.01        6.90      9.28 o 
 -11   1   0        6.61        4.47      5.30 o 
 -10   1   0       12.93        4.29      6.45 o 
  -9   1   0       28.68       31.28      7.85 o 
  -8   1   0       25.96       13.15      5.94 o 
  -7   1   0       43.53       52.52      8.30 o 
  -6   1   0        0.10        5.68      3.63 o 
  -5   1   0     2730.81     2936.93     46.35 o 
  -4   1   0      166.94      170.85      6.50 o 
  -3   1   0      796.44      759.73     12.16 o 
  -2   1   0     1579.02     1590.13     17.76 o 
   2   1   0     5589.74     5229.75     28.39 o 
   3   1   0      324.06      300.35     14.59 o 
   4   1   0      621.34      622.19     17.17 o 
   5   1   0       27.15       23.81      5.65 o 
   6   1   0      120.81      170.48     10.85 o 
   7   1   0       12.56        8.54      4.39 o 
   8   1   0       85.96      103.42     14.58 o 
   9   1   0       33.30       50.06      7.59 o 
  10   1   0        3.79       -1.74      3.82 o 
  11   1   0        1.99        5.28      5.52 o 
  12   1   0        0.77       14.82     12.22 o 
 -12   2   0        4.89       22.85     10.86 o 
 -10   2   0       28.58       20.91      8.47 o 
  -9   2   0      105.85      117.45      9.55 o 
  -8   2   0       28.93       18.63      5.58 o 
  -7   2   0       20.30       26.45      6.02 o 
  -6   2   0       83.14       82.36      9.41 o 
  -5   2   0      563.26      640.29     31.22 o 
  -4   2   0       53.67       48.40      6.08 o 
  -3   2   0      117.53      110.65      4.33 o 
  -2   2   0      321.30      306.81      9.54 o 
  -1   2   0    10691.15     9564.54     53.72 o 
   0   2   0     1486.87     1350.08     15.64 o 
   1   2   0       39.36        1.24      2.04 o 
   2   2   0    10756.90    10535.02     72.71 o 
   3   2   0     1645.85     1700.70     23.38 o 
   4   2   0      126.83      105.69      8.74 o 
   5   2   0        5.13       10.31      3.92 o 
   6   2   0        6.69        3.67      5.75 o 
   7   2   0      263.49      269.42     12.13 o 
   8   2   0        0.21       -0.30      5.46 o 
   9   2   0       13.37       16.96      5.79 o 
  10   2   0       27.01       22.19      7.01 o 
  11   2   0        3.87        4.34      4.88 o 
  12   2   0        0.16        6.22     12.10 o 
 -12   3   0        9.08      -11.09     11.09 o 
 -11   3   0        0.20        5.52      6.60 o 
 -10   3   0        3.77       10.95      8.12 o 
  -9   3   0        4.79        4.90      3.79 o 
  -8   3   0      150.29      135.43     11.47 o 
  -7   3   0       53.92       50.84      8.94 o 
  -6   3   0        1.10        4.45      3.32 o 
  -5   3   0     1157.51     1171.45     20.49 o 
  -4   3   0       37.26       28.69     10.80 o 
  -3   3   0       91.40       85.38      4.98 o 
  -2   3   0       32.50       38.43      4.86 o 
  -1   3   0       49.38       60.92      3.02 o 
   0   3   0     6568.44     6411.40     58.21 o 
   1   3   0    10381.42     9476.74     55.47 o 
   2   3   0     2047.08     2062.36     19.80 o 
   3   3   0        2.19        5.25      2.68 o 
   4   3   0       71.15       45.02     17.25 o 
   5   3   0       71.25       80.01      7.10 o 
   6   3   0      847.51      944.15     19.08 o 
   7   3   0       24.27       22.07      5.84 o 
   8   3   0       51.03       47.52      9.00 o 
   9   3   0        0.41       -2.23      5.89 o 
  10   3   0       35.39       43.32     10.77 o 
  11   3   0        1.41        6.68      6.29 o 
  12   3   0        2.00        8.71     12.10 o 
 -12   4   0        0.25       -8.48     10.86 o 
 -11   4   0       10.85       10.12      6.90 o 
 -10   4   0       12.48       14.20     10.12 o 
  -9   4   0       54.15       68.82     13.08 o 
  -8   4   0       16.77       14.20      5.41 o 
  -7   4   0      245.00      234.70     38.94 o 
  -6   4   0        7.43        3.76      3.34 o 
  -5   4   0       29.71       33.26     10.29 o 
  -4   4   0     1414.38     1502.70     24.89 o 
  -3   4   0        3.66       -1.26      1.81 o 
  -2   4   0      137.20      115.64     12.73 o 
  -1   4   0     2218.66     2197.26     17.62 o 
   1   4   0      556.40      555.70     13.29 o 
   2   4   0     1354.57     1198.59     19.91 o 
   3   4   0      372.87      431.62     13.17 o 
   4   4   0     1268.33     1402.03     20.17 o 
   5   4   0      431.33      453.86      9.49 o 
   6   4   0       16.65       37.40      8.79 o 
   7   4   0      122.26      122.40     28.28 o 
   8   4   0       17.53       24.46      9.37 o 
   9   4   0       20.19        6.15      4.87 o 
  10   4   0       70.42       64.36      9.44 o 
  11   4   0       12.49       10.95      6.74 o 
  12   4   0       13.98       30.09     17.53 o 
 -11   5   0        0.16       14.49      6.36 o 
 -10   5   0        0.42        0.78      4.90 o 
  -9   5   0        0.02       -6.86      7.32 o 
  -8   5   0       82.50      101.88     17.79 o 
  -7   5   0      147.11      155.46     16.67 o 
  -6   5   0       88.53       87.62      9.71 o 
  -5   5   0       38.30       41.31      6.19 o 
  -4   5   0        6.81        8.09      2.68 o 
  -3   5   0       13.53       16.73      4.18 o 
  -2   5   0      153.02      169.63      6.62 o 
  -1   5   0      473.26      472.45     11.90 o 
   0   5   0      436.11      406.03     12.71 o 
   1   5   0     1471.06     1322.10     29.87 o 
   2   5   0       57.66       64.97      4.11 o 
   3   5   0        1.28        0.58      5.54 o 
   4   5   0      856.42      793.18     16.66 o 
   5   5   0      254.75      201.92      7.62 o 
   6   5   0       23.01       15.81      6.90 o 
   7   5   0      183.54      216.74     19.33 o 
   8   5   0      224.60      289.58     12.54 o 
   9   5   0        0.62        2.31      5.60 o 
  10   5   0        8.88        4.32      6.74 o 
  11   5   0        1.78        6.14      9.11 o 
  12   5   0        0.00      -10.86     11.31 o 
 -11   6   0        0.00       -4.70      8.11 o 
 -10   6   0       17.67        2.70     13.52 o 
  -9   6   0        0.86       15.26     21.04 o 
  -8   6   0       14.48       -8.48     10.41 o 
  -7   6   0        0.32        4.71     14.65 o 
  -6   6   0        7.68        5.89      3.58 o 
  -5   6   0      195.84      194.52     16.25 o 
  -4   6   0       73.09       88.64      7.59 o 
  -3   6   0      206.28      233.81      7.70 o 
  -2   6   0      694.79      776.79     18.35 o 
  -1   6   0      256.22      212.50     13.66 o 
   0   6   0      487.33      477.87     14.47 o 
   1   6   0       17.98       20.61      4.65 o 
   2   6   0      446.11      453.91     14.28 o 
   3   6   0        0.89        6.67      3.81 o 
   4   6   0      445.44      467.57     10.17 o 
   5   6   0        0.00        5.60      4.06 o 
   6   6   0      624.50      669.04     28.03 o 
   7   6   0      191.25      178.22     13.57 o 
   8   6   0       12.91       12.35      6.77 o 
   9   6   0        4.24        6.54      5.45 o 
  10   6   0       18.10       18.65      9.34 o 
  11   6   0        3.65       -6.75      6.85 o 
 -11   7   0       30.27       26.43      8.58 o 
 -10   7   0       12.83       19.06      8.57 o 
  -9   7   0        0.18       13.69     12.33 o 
  -8   7   0        6.08       14.73      6.94 o 
  -7   7   0        4.72       12.29     16.86 o 
  -6   7   0       66.76       70.61     10.46 o 
  -5   7   0        0.43       -0.88      7.34 o 
  -4   7   0      310.78      307.61     21.55 o 
  -3   7   0       11.38        9.04      4.24 o 
  -2   7   0      404.05      360.20     10.66 o 
  -1   7   0       21.93       35.21      5.74 o 
   0   7   0      197.76      198.85      9.63 o 
   1   7   0       35.47       37.18      3.50 o 
   2   7   0       16.23       17.09      2.44 o 
   3   7   0       99.22       99.56      8.75 o 
   4   7   0      111.61      167.01     14.59 o 
   5   7   0        8.04        3.21      4.16 o 
   6   7   0       27.97       19.52      6.09 o 
   7   7   0       96.21       85.42     16.05 o 
   8   7   0        2.96       13.65      7.67 o 
   9   7   0       49.55       52.65     11.77 o 
  10   7   0        0.26        2.49      5.86 o 
  11   7   0       10.29       24.66      8.88 o 
 -10   8   0       14.53       27.53     10.00 o 
  -9   8   0        0.62        2.32      5.82 o 
  -8   8   0       17.40       24.80     10.30 o 
  -7   8   0        4.44       -5.33      7.18 o 
  -6   8   0      105.14       67.09     12.01 o 
  -5   8   0      114.67      118.09     12.18 o 
  -4   8   0        0.62        8.83      8.08 o 
  -3   8   0      508.38      517.91     14.81 o 
  -2   8   0       18.52       16.19      7.28 o 
  -1   8   0      154.99      172.12      9.24 o 
   0   8   0       67.25       88.01      9.45 o 
   1   8   0     1361.11     1432.83     20.94 o 
   2   8   0      109.99      106.49      5.50 o 
   3   8   0       27.43       33.95      6.92 o 
   4   8   0      134.82      137.31      8.70 o 
   5   8   0        6.52        6.37      7.93 o 
   6   8   0       35.07       44.70     10.87 o 
   7   8   0       42.08       40.67     10.27 o 
   8   8   0       72.22       98.39     17.03 o 
   9   8   0        1.96        8.35      9.43 o 
  10   8   0        3.43        3.38      6.01 o 
  11   8   0        1.65       24.49     11.31 o 
 -10   9   0        0.12        7.21      8.65 o 
  -9   9   0        8.20       12.32      6.40 o 
  -8   9   0        1.50        5.35      6.13 o 
  -7   9   0       98.24       96.94     14.93 o 
  -6   9   0      113.36      114.76     13.76 o 
  -5   9   0      169.00      179.00     24.11 o 
  -4   9   0      397.59      480.98     21.31 o 
  -3   9   0        9.32       14.70      5.07 o 
  -2   9   0      163.86      194.81     11.28 o 
  -1   9   0       46.40       48.44      6.62 o 
   0   9   0      179.33      187.18     12.82 o 
   1   9   0        0.04        3.46      6.63 o 
   2   9   0      361.32      372.05     15.72 o 
   3   9   0        0.55        0.15     15.33 o 
   4   9   0        2.55       28.57     12.26 o 
   5   9   0      132.98      158.01     16.51 o 
   6   9   0        0.21       10.63     11.65 o 
   7   9   0        2.57       11.05      8.56 o 
   8   9   0       10.70       13.35     10.69 o 
   9   9   0        2.55       11.21      8.62 o 
  10   9   0       11.19       10.39     14.99 o 
  -9  10   0       15.47       31.49      9.89 o 
  -8  10   0       35.04       39.23     12.10 o 
  -7  10   0        0.13        1.10      7.88 o 
  -6  10   0      131.07      152.90     15.83 o 
  -5  10   0      410.33      424.83     29.66 o 
  -4  10   0      160.29      141.12     12.72 o 
  -3  10   0      422.70      477.57     24.69 o 
  -2  10   0      126.45      120.71     13.06 o 
  -1  10   0       12.24       12.62      4.25 o 
   0  10   0      390.75      358.72     29.81 o 
   1  10   0        2.84       13.42      3.87 o 
   2  10   0       79.01       98.27     11.64 o 
   3  10   0       20.64       24.66      8.67 o 
   4  10   0       14.51       13.98      9.67 o 
   5  10   0       33.50       37.36     11.06 o 
   6  10   0       96.91       86.70     12.50 o 
   7  10   0        6.26       12.78     12.67 o 
   8  10   0        4.97        5.47      9.23 o 
   9  10   0        0.04       10.38     10.09 o 
  10  10   0        2.71       -1.67      7.75 o 
  -9  11   0       13.28       25.79      9.80 o 
  -8  11   0       65.01       63.97     18.63 o 
  -7  11   0        3.51       21.20     16.18 o 
  -6  11   0       11.24        2.91      4.98 o 
  -5  11   0        1.58       -1.41     12.16 o 
  -4  11   0      136.15      134.51     10.53 o 
  -3  11   0       26.33       17.48      5.07 o 
  -2  11   0       19.74       22.06      4.99 o 
  -1  11   0       77.43       86.95     12.75 o 
   0  11   0        7.78        6.85      3.82 o 
   1  11   0      258.66      239.95     20.85 o 
   2  11   0       69.05       34.89     11.04 o 
   3  11   0        0.57       -0.38      7.47 o 
   4  11   0      125.47      145.79     22.35 o 
   5  11   0       69.92       65.98     25.96 o 
   6  11   0       10.32       16.03      9.69 o 
   7  11   0        6.67        5.96     11.54 o 
   8  11   0       37.88       64.24     14.73 o 
   9  11   0        0.91       -4.71     14.31 o 
  -8  12   0        0.46        5.38      7.63 o 
  -7  12   0        0.00        2.95     10.92 o 
  -6  12   0       65.82       80.85     11.82 o 
  -5  12   0        1.90       10.53     12.50 o 
  -4  12   0      125.46       87.45     16.74 o 
  -3  12   0      397.49      368.75     28.80 o 
  -2  12   0        4.54        0.21      5.49 o 
  -1  12   0       51.22       46.03      9.34 o 
   0  12   0        2.05        4.81      3.72 o 
   1  12   0        1.94       10.33      7.23 o 
   2  12   0      277.71      266.27     21.16 o 
   3  12   0       24.10       17.66      8.87 o 
   4  12   0       22.14       16.18     13.91 o 
   5  12   0       38.26       41.69     11.67 o 
   6  12   0       31.88       60.96     11.47 o 
   7  12   0        0.30       -3.53      8.06 o 
   8  12   0        0.49        6.79     12.56 o 
   9  12   0        0.03        4.50      9.84 o 
  -7  13   0       31.13       26.00      8.20 o 
  -6  13   0       14.27       22.60     10.21 o 
  -5  13   0        9.67       16.68      7.37 o 
  -4  13   0       43.23       57.27     10.60 o 
  -3  13   0       33.18       26.08      7.20 o 
  -2  13   0       35.91       32.95     13.02 o 
  -1  13   0       57.33       42.71      9.28 o 
   0  13   0        2.88        7.64      7.17 o 
   1  13   0      113.59      113.70     15.19 o 
   2  13   0        0.12        7.01      7.25 o 
   3  13   0       70.73       50.16     18.77 o 
   4  13   0        7.60       19.63      9.81 o 
   5  13   0       61.13       59.31     11.89 o 
   6  13   0        5.67       -8.43      8.43 o 
   7  13   0        1.87       16.44      9.82 o 
   8  13   0        5.41        9.10      9.88 o 
  -6  14   0        4.95       20.01     15.95 o 
  -5  14   0       23.58       17.88      8.52 o 
  -4  14   0        0.00       -1.24      7.58 o 
  -3  14   0        0.89        0.87      4.50 o 
  -2  14   0       13.46        5.38      3.04 o 
  -1  14   0        2.94        7.17      6.36 o 
   0  14   0        0.18        1.24      8.94 o 
   1  14   0        4.43       22.68     10.57 o 
   2  14   0        1.35       -0.61     12.56 o 
   3  14   0        3.66        7.53     12.22 o 
   4  14   0       27.27       26.40     11.46 o 
   5  14   0       11.92        6.31     13.18 o 
   6  14   0        0.84        1.97     13.52 o 
   7  14   0       10.69        7.56      7.66 o 
  -5  15   0        5.73       16.74     15.27 o 
  -4  15   0        0.30      -12.44     12.44 o 
  -3  15   0        1.66       15.05     13.80 o 
  -2  15   0        0.00        3.17      8.03 o 
  -1  15   0        0.17        2.37      6.81 o 
   0  15   0       34.88       29.19     16.63 o 
   1  15   0        5.15       12.89     10.97 o 
   2  15   0       32.88       24.66     16.06 o 
   3  15   0        0.24       16.61      9.81 o 
   4  15   0       22.54       14.76      6.15 o 
   5  15   0       10.79       29.23     13.80 o 
   6  15   0        0.44        6.82      9.73 o 
  -3  16   0        0.08        4.98     14.93 o 
  -2  16   0       21.79       27.49     13.80 o 
  -1  16   0       10.88       11.20     12.10 o 
   0  16   0        4.19       17.79      6.81 o 
   1  16   0        0.00        0.40      8.03 o 
   2  16   0        0.28        8.54     10.01 o 
   3  16   0        0.28       -5.37      8.72 o 
   4  16   0        9.50       16.93     10.15 o 
   0  17   0        0.70       13.91      9.73 o 
   1  17   0        0.91        6.56      5.88 o 
  -3 -16   1        0.05        0.73     11.71 o 
  -2 -16   1        6.05       22.66      8.20 o 
  -1 -16   1        0.10       -3.46      6.79 o 
   0 -16   1        5.97       40.73     12.22 o 
   1 -16   1        0.62       -1.13     12.56 o 
   2 -16   1        2.78       17.20     14.93 o 
   3 -16   1        5.70      -13.35     13.35 o 
  -5 -15   1        0.72       19.85     25.68 o 
  -4 -15   1        5.89       -7.90      8.34 o 
  -3 -15   1        8.78       10.01     11.88 o 
  -2 -15   1        8.18        9.07      7.16 o 
  -1 -15   1       24.20       11.59     17.25 o 
   0 -15   1       22.34       18.93      8.20 o 
   1 -15   1       41.99       29.20     17.25 o 
   2 -15   1        0.00        4.30     12.90 o 
   4 -15   1        4.37       23.76     19.57 o 
   5 -15   1        6.59       24.44     15.72 o 
  -7 -14   1        2.52        7.69      9.16 o 
  -6 -14   1        0.47        2.21     15.61 o 
  -5 -14   1        4.41       14.30      6.96 o 
  -4 -14   1       13.21        0.08     25.91 o 
  -3 -14   1        0.13        0.97      6.93 o 
  -2 -14   1       54.69       50.33     10.01 o 
  -1 -14   1       34.55       25.35     11.99 o 
   0 -14   1        4.58        6.01      9.73 o 
   1 -14   1      109.41       80.39     34.22 o 
   2 -14   1       27.86        4.61      9.79 o 
   3 -14   1        4.50       16.11      9.16 o 
   4 -14   1        3.07       17.78      8.72 o 
   5 -14   1        0.11        6.78      6.70 o 
   6 -14   1        0.44        7.14     16.63 o 
  -7 -13   1        0.01       -1.91      8.44 o 
  -6 -13   1        1.63        2.70     19.29 o 
  -5 -13   1       11.52       20.95      9.85 o 
  -4 -13   1       24.00       20.92      8.54 o 
  -3 -13   1        3.72       17.32      8.23 o 
  -2 -13   1        3.36        1.17      7.47 o 
  -1 -13   1       64.18       51.44     12.01 o 
   0 -13   1      117.93       98.09     12.59 o 
   1 -13   1      126.93       95.70     11.24 o 
   2 -13   1        2.84       13.35      5.63 o 
   3 -13   1        8.94       10.48      6.69 o 
   4 -13   1       38.18       31.75      9.46 o 
   5 -13   1       18.77       27.45     10.98 o 
   6 -13   1        0.45        0.38      8.38 o 
   7 -13   1       36.57       33.20     16.97 o 
  -8 -12   1        3.96       12.56     12.61 o 
  -7 -12   1        6.55       12.09     10.13 o 
  -6 -12   1        2.70        8.72      6.41 o 
  -5 -12   1       40.90       24.38     10.65 o 
  -4 -12   1       54.92       26.25     15.16 o 
  -3 -12   1        0.00       11.38      6.65 o 
  -2 -12   1        7.27       -3.30      5.67 o 
  -1 -12   1        0.50       -7.49      7.49 o 
   0 -12   1      248.05      255.18     22.12 o 
   1 -12   1       57.88       53.37      7.29 o 
   2 -12   1       11.52        5.15      7.85 o 
   3 -12   1        2.69        7.39      8.68 o 
   4 -12   1       69.85       81.05     24.38 o 
   5 -12   1        5.51        0.42      3.86 o 
   6 -12   1        0.72        2.39      6.39 o 
   7 -12   1        0.60       13.54      8.92 o 
   8 -12   1        4.12       12.60      7.51 o 
  -9 -11   1       12.67       13.79      8.15 o 
  -8 -11   1        0.00       -2.94      5.43 o 
  -7 -11   1        0.11        7.68      8.33 o 
  -6 -11   1        0.01        1.42      8.58 o 
  -5 -11   1       30.04       27.09     11.68 o 
  -4 -11   1        5.04        2.02      6.12 o 
  -3 -11   1       65.85       62.96     11.86 o 
  -2 -11   1       66.52       52.72     10.19 o 
  -1 -11   1      274.28      271.98     13.20 o 
   0 -11   1      858.01     1006.39     33.02 o 
   1 -11   1       99.92       88.29      7.27 o 
   2 -11   1      715.93      813.61     49.17 o 
   3 -11   1       40.06       46.08      7.34 o 
   4 -11   1      222.59      298.75     23.91 o 
   5 -11   1        9.61       17.69      7.11 o 
   6 -11   1        7.63        9.48      7.18 o 
   7 -11   1       49.96       38.18     14.42 o 
   8 -11   1        0.19        2.43      8.78 o 
   9 -11   1       41.87       49.33     11.93 o 
 -10 -10   1        0.35       15.61     12.67 o 
  -9 -10   1       16.74        9.05     18.78 o 
  -8 -10   1        8.50       22.72     11.00 o 
  -7 -10   1        7.17       34.28     16.29 o 
  -6 -10   1      160.49      152.86     16.01 o 
  -5 -10   1       38.76       40.17     12.00 o 
  -4 -10   1        0.21       11.14      8.84 o 
  -3 -10   1      112.54      122.60     34.05 o 
  -2 -10   1       11.64       13.48      4.58 o 
  -1 -10   1      159.97      159.11      9.40 o 
   0 -10   1       59.68       65.01     10.69 o 
   1 -10   1       14.21       10.72      4.57 o 
   2 -10   1       30.18       27.60      5.93 o 
   3 -10   1       24.92       26.83      5.84 o 
   4 -10   1      336.86      371.77     15.95 o 
   5 -10   1      286.35      238.25     20.44 o 
   6 -10   1        3.93        6.14      5.51 o 
   7 -10   1       35.84       53.23     14.31 o 
   8 -10   1        0.04       26.31     11.82 o 
   9 -10   1        1.51       18.81      7.65 o 
 -10  -9   1        8.30        9.85      9.88 o 
  -9  -9   1        2.60       34.60     16.63 o 
  -8  -9   1        4.98        4.07     18.50 o 
  -7  -9   1        0.71       -6.72      7.44 o 
  -6  -9   1        2.57       18.85     17.53 o 
  -5  -9   1       19.34        7.86      7.45 o 
  -4  -9   1      221.08      228.62     19.13 o 
  -3  -9   1       17.71       26.70      6.92 o 
  -2  -9   1      102.14       94.89      9.04 o 
  -1  -9   1       26.53       34.32      6.86 o 
   0  -9   1      119.25      120.86      8.91 o 
   1  -9   1      255.21      301.48     15.36 o 
   2  -9   1      376.40      393.22     10.19 o 
   3  -9   1        2.69        2.16      5.79 o 
   4  -9   1      266.07      270.94     17.70 o 
   5  -9   1      206.23      228.59     18.93 o 
   6  -9   1       12.05       16.78     13.63 o 
   7  -9   1       23.27       23.57     23.30 o 
   8  -9   1       11.08       11.80      7.19 o 
   9  -9   1        2.45        6.75      5.52 o 
  10  -9   1        0.64       -1.69      8.08 o 
 -10  -8   1       13.41       16.84      7.34 o 
  -9  -8   1        2.36        0.75      7.34 o 
  -8  -8   1        7.34       12.49      9.65 o 
  -7  -8   1        3.73        6.87      7.55 o 
  -6  -8   1       30.97       29.75     13.24 o 
  -5  -8   1      103.29       87.52     10.50 o 
  -4  -8   1        5.78       -0.20      7.51 o 
  -3  -8   1       23.91       22.57      5.49 o 
  -2  -8   1       91.06       71.24      7.14 o 
  -1  -8   1      389.68      344.19     14.49 o 
   0  -8   1      339.94      353.40      8.72 o 
   1  -8   1      131.21      137.11      7.16 o 
   2  -8   1      437.58      445.92     10.62 o 
   3  -8   1      346.59      372.22     19.09 o 
   4  -8   1      306.39      297.08     11.44 o 
   5  -8   1        2.29       12.91      6.53 o 
   6  -8   1        1.30       18.84      7.47 o 
   7  -8   1        0.10       -3.58      6.06 o 
   8  -8   1       63.94       73.79     12.88 o 
   9  -8   1        0.05        3.41      8.26 o 
  10  -8   1       24.94       54.22     17.66 o 
 -11  -7   1        1.10      -10.86     12.56 o 
 -10  -7   1        5.22       17.97      8.33 o 
  -9  -7   1       16.80       14.99      7.22 o 
  -8  -7   1        6.26       -1.19      3.71 o 
  -7  -7   1        0.10       -1.39      4.05 o 
  -6  -7   1       77.63       54.28     14.56 o 
  -5  -7   1      357.43      368.12     27.09 o 
  -4  -7   1      132.21      175.56     15.78 o 
  -3  -7   1        0.24       -0.92      5.10 o 
  -2  -7   1       98.91       88.56      5.31 o 
  -1  -7   1      482.15      515.19      9.84 o 
   0  -7   1     1672.11     1711.26     23.52 o 
   1  -7   1        1.94        3.51      4.85 o 
   2  -7   1        0.02        0.58      3.28 o 
   3  -7   1       16.68       13.31      3.59 o 
   4  -7   1       87.67       85.85      7.71 o 
   5  -7   1      909.00      893.12     21.07 o 
   6  -7   1       53.61       51.77      9.87 o 
   7  -7   1      221.36      222.91     38.18 o 
   8  -7   1       14.39       18.64      9.63 o 
   9  -7   1        0.15       18.55     11.43 o 
  10  -7   1        9.09       20.92      9.47 o 
  11  -7   1        0.21        4.16      6.85 o 
 -11  -6   1        1.92       -0.45     11.77 o 
 -10  -6   1        9.54        8.06     12.78 o 
  -9  -6   1       17.40       16.43      6.74 o 
  -8  -6   1       57.55       55.46     12.99 o 
  -7  -6   1      195.98      183.53     10.99 o 
  -6  -6   1       23.29       17.80      7.45 o 
  -5  -6   1       19.74       17.39      8.38 o 
  -4  -6   1      224.21      232.25      9.76 o 
  -3  -6   1      164.42      150.15      5.75 o 
  -2  -6   1      504.98      577.50     16.13 o 
  -1  -6   1     1197.32     1285.81     19.19 o 
   0  -6   1      213.97      199.01     10.06 o 
   1  -6   1     1168.61     1272.58     18.36 o 
   2  -6   1      700.20      786.55     19.11 o 
   3  -6   1      184.44      233.08      8.59 o 
   4  -6   1        5.39        3.63      3.04 o 
   5  -6   1      249.29      249.55     15.47 o 
   7  -6   1      164.85      173.54     30.94 o 
   8  -6   1       70.67       69.69     13.46 o 
   9  -6   1        7.19        7.92      6.90 o 
  10  -6   1        5.96        4.75      8.13 o 
  11  -6   1        0.25        3.05      7.86 o 
 -11  -5   1        0.26        0.11     11.54 o 
 -10  -5   1       11.74       24.03      7.19 o 
  -9  -5   1        0.00       -2.35      4.29 o 
  -8  -5   1      124.80      119.73      9.69 o 
  -7  -5   1        0.03        4.50      4.06 o 
  -6  -5   1       63.62       55.32      7.75 o 
  -5  -5   1       77.42       78.41      8.64 o 
  -4  -5   1      943.08      854.96     17.10 o 
  -3  -5   1     5189.82     6030.58     74.97 o 
  -2  -5   1      159.95      139.31      6.49 o 
  -1  -5   1       86.28       86.34      4.22 o 
   0  -5   1      275.28      244.73     13.51 o 
   1  -5   1        7.84       11.30      4.08 o 
   2  -5   1      366.11      350.12     11.36 o 
   3  -5   1      123.50      126.57      7.16 o 
   4  -5   1        0.00        2.17      4.61 o 
   5  -5   1       10.04        7.53      5.82 o 
   6  -5   1      155.96      136.37     12.68 o 
   7  -5   1       15.10       19.96      6.63 o 
   8  -5   1      123.65      122.77     18.77 o 
   9  -5   1       15.53       14.77     15.67 o 
  10  -5   1       51.05       60.38     13.69 o 
  11  -5   1        7.75       -2.09      9.45 o 
  12  -5   1        0.49       -5.48      8.11 o 
 -11  -4   1        8.85       11.96      6.30 o 
 -10  -4   1        3.62        0.24      5.74 o 
  -9  -4   1        0.32        6.39      8.68 o 
  -8  -4   1      156.76      192.55      9.80 o 
  -7  -4   1      618.45      672.45     28.24 o 
  -6  -4   1      109.40      109.77     13.24 o 
  -5  -4   1      102.68      113.38      6.61 o 
  -4  -4   1      530.26      527.97     12.47 o 
  -3  -4   1      467.06      531.46     23.08 o 
  -2  -4   1       64.27       52.10      6.81 o 
  -1  -4   1      497.28      429.27     11.02 o 
   0  -4   1     2559.50     2626.18     22.67 o 
   1  -4   1       55.99       68.13      3.43 o 
   2  -4   1     2981.57     3096.97     21.20 o 
   3  -4   1      346.20      397.42     10.62 o 
   4  -4   1     1228.84     1244.09     17.68 o 
   5  -4   1       14.39       11.29      3.28 o 
   6  -4   1        5.03        7.83      8.78 o 
   7  -4   1      615.67      672.63     26.93 o 
   8  -4   1      115.91      113.51     12.56 o 
   9  -4   1       21.78       21.52     10.12 o 
  10  -4   1       14.68        4.47     10.92 o 
  11  -4   1        2.28        3.29      6.55 o 
  12  -4   1        0.17        0.04      6.11 o 
 -11  -3   1        9.54        8.20      6.25 o 
 -10  -3   1        1.41       22.03      7.62 o 
  -9  -3   1       22.56       31.12     12.29 o 
  -8  -3   1      120.13      132.53      9.46 o 
  -7  -3   1       63.08       70.79     10.69 o 
  -6  -3   1       14.40       17.48      4.52 o 
  -5  -3   1       46.22       41.73      6.35 o 
  -4  -3   1      463.17      527.61     16.37 o 
  -3  -3   1      468.57      394.15     10.90 o 
  -2  -3   1      171.79      142.21      4.49 o 
  -1  -3   1     7116.68     6656.30     49.41 o 
   0  -3   1     5680.55     5458.56     45.25 o 
   1  -3   1     1851.82     1814.37     29.70 o 
   2  -3   1      272.19      253.84      5.93 o 
   3  -3   1     2230.63     2316.11     35.03 o 
   4  -3   1        0.14        4.14      5.08 o 
   5  -3   1       84.94       87.33      4.53 o 
   6  -3   1      187.17      169.04     24.97 o 
   7  -3   1       69.16       74.92      7.58 o 
   8  -3   1      224.00      230.39     10.64 o 
   9  -3   1       58.43       49.88     26.19 o 
  10  -3   1       15.76       -4.16      4.47 o 
  11  -3   1        0.18       -3.84      7.62 o 
  12  -3   1        6.28       19.63      8.78 o 
 -12  -2   1        3.72       -0.34     10.18 o 
 -11  -2   1        9.44        9.24      8.58 o 
 -10  -2   1       66.60       64.66     11.16 o 
  -9  -2   1       12.62       -1.32     16.12 o 
  -8  -2   1      139.23      161.11     13.39 o 
  -7  -2   1        5.71        3.13      3.68 o 
  -6  -2   1      125.81      151.96     16.14 o 
  -5  -2   1      319.31      302.86      9.99 o 
  -4  -2   1        1.09        1.40      3.65 o 
  -3  -2   1     1077.43     1039.32     18.50 o 
  -2  -2   1    19554.93    18440.18    145.07 o 
  -1  -2   1     9420.22     8960.75     67.88 o 
   0  -2   1     3411.03     3348.35     14.72 o 
   1  -2   1      117.96      123.16      2.58 o 
   3  -2   1     2949.43     2654.13     18.60 o 
   4  -2   1       71.71       68.77      5.01 o 
   5  -2   1      372.07      392.59     11.44 o 
   6  -2   1       45.59       57.92      4.82 o 
   7  -2   1       53.98       47.63      6.08 o 
   8  -2   1        2.26        5.98      3.47 o 
   9  -2   1       13.89       25.86      5.91 o 
  10  -2   1        2.62       -0.84      7.92 o 
  11  -2   1        6.02        4.32      7.73 o 
  12  -2   1       17.26       18.21      8.55 o 
 -12  -1   1        0.18       -4.07     10.29 o 
 -11  -1   1        3.64        9.28      5.88 o 
 -10  -1   1        1.66        4.92      5.53 o 
  -9  -1   1        0.02        0.53      3.07 o 
  -8  -1   1      111.24      133.64     18.75 o 
  -7  -1   1      329.13      364.83     20.80 o 
  -6  -1   1       37.16       29.64      8.56 o 
  -5  -1   1       66.60       61.44      6.80 o 
  -4  -1   1      254.60      239.50      7.83 o 
  -3  -1   1      146.07      138.14      4.94 o 
  -2  -1   1      907.65      847.65     13.75 o 
  -1  -1   1     8027.88     7249.40     31.98 o 
   0  -1   1      269.97       86.85     54.76 o 
   3  -1   1       86.60       80.84      4.24 o 
   4  -1   1      654.99      717.91     12.39 o 
   5  -1   1      302.79      296.79     13.72 o 
   6  -1   1      423.27      550.70     11.75 o 
   7  -1   1      185.84      246.04     15.84 o 
   8  -1   1       15.23       17.40      5.45 o 
   9  -1   1        0.09        4.59      4.09 o 
  10  -1   1       59.39       75.77     15.14 o 
  11  -1   1        0.00        2.59      7.08 o 
  12  -1   1        1.14        1.98      6.60 o 
 -12   0   1        4.24        9.16     11.88 o 
 -11   0   1       23.00       26.41      6.72 o 
 -10   0   1        6.64        9.98      4.69 o 
  -9   0   1        5.93       17.56      6.42 o 
  -8   0   1       13.23       17.29      9.18 o 
  -7   0   1      111.33      111.91      9.91 o 
  -6   0   1      543.10      577.27     21.57 o 
  -5   0   1     2068.18     2252.62     57.13 o 
  -4   0   1      128.41      117.86      5.91 o 
  -3   0   1     1707.84     1617.86     22.57 o 
  -2   0   1    13187.21    12716.83     79.87 o 
  -1   0   1     1917.00     1639.29     15.59 o 
   2   0   1       67.82       44.33      4.04 o 
   3   0   1     3351.56     3166.88     22.57 o 
   4   0   1       88.57       93.20      8.22 o 
   5   0   1     2615.84     2666.58     38.64 o 
   6   0   1       60.30       55.78      5.52 o 
   7   0   1       27.84       34.95      9.28 o 
   8   0   1       11.72       14.91      9.76 o 
   9   0   1       61.30       54.09      8.24 o 
  10   0   1        4.38        5.54      7.73 o 
  11   0   1        5.54       17.31      8.44 o 
  12   0   1        5.77        8.79      6.72 o 
 -12   1   1       23.63       40.05     15.27 o 
 -11   1   1        0.00        2.59      5.46 o 
 -10   1   1        0.14       -0.62      4.20 o 
  -9   1   1        4.45        9.03      5.22 o 
  -8   1   1       20.25       22.80      6.00 o 
  -7   1   1      198.01      187.70     11.30 o 
  -6   1   1        6.14        5.67      5.04 o 
  -5   1   1     1250.50     1351.73     21.11 o 
  -4   1   1      481.00      483.87     20.46 o 
  -3   1   1      615.07      584.39     17.09 o 
  -2   1   1    19455.24    18362.06    116.82 o 
  -1   1   1    14931.11    13516.31     61.07 o 
   1   1   1      141.66       11.99      3.85 o 
   2   1   1      192.22      159.65      5.38 o 
   3   1   1     2934.28     2746.23     19.10 o 
   4   1   1        0.04        0.45      2.69 o 
   5   1   1      762.42      774.10     27.21 o 
   6   1   1      105.91      117.35      9.90 o 
   7   1   1      162.07      186.29     17.43 o 
   8   1   1        1.67        9.43      4.84 o 
   9   1   1        0.75        1.65      5.02 o 
  10   1   1        2.92        7.08      5.08 o 
  11   1   1       25.31       10.77      6.34 o 
  12   1   1        6.40        2.03      5.87 o 
 -12   2   1       10.60       14.25     11.31 o 
 -11   2   1       10.02       -6.60      6.60 o 
 -10   2   1       57.32       69.83      8.80 o 
  -9   2   1        0.54        3.26      4.53 o 
  -8   2   1       36.44       39.14      7.71 o 
  -7   2   1      643.30      670.40     19.44 o 
  -6   2   1        6.28        5.76      5.84 o 
  -5   2   1       70.12       47.36      6.01 o 
  -4   2   1      798.83      836.61     36.09 o 
  -3   2   1       18.50       18.32      3.20 o 
  -2   2   1     1514.66     1495.80     21.42 o 
  -1   2   1     4521.83     4089.79     22.87 o 
   0   2   1      244.38      195.37      4.45 o 
   2   2   1     5426.66     5311.92     33.95 o 
   3   2   1     1165.76     1102.50     18.29 o 
   4   2   1     1420.88     1298.19     27.83 o 
   5   2   1     1184.78     1301.24     19.78 o 
   6   2   1      125.24      147.80      8.81 o 
   7   2   1       14.46       22.31      5.76 o 
   8   2   1        3.71        0.67      5.81 o 
   9   2   1        0.08       -1.94      4.45 o 
  10   2   1       72.35       71.60     11.72 o 
  11   2   1        1.60       -0.62      5.02 o 
  12   2   1        2.31        6.40      7.92 o 
 -12   3   1        1.90       22.17     10.07 o 
 -11   3   1       14.93       15.95      6.51 o 
 -10   3   1        8.96       19.59      8.72 o 
  -9   3   1       31.23       31.90      8.62 o 
  -8   3   1      112.36      102.47      9.16 o 
  -7   3   1       98.12       81.97     10.04 o 
  -6   3   1       76.09       78.80      8.65 o 
  -5   3   1      485.22      552.03     42.30 o 
  -4   3   1      223.17      227.59      9.11 o 
  -3   3   1       45.15       43.77      6.64 o 
  -2   3   1      173.13      142.80      6.85 o 
  -1   3   1     2526.81     2337.62     16.72 o 
   0   3   1     2095.06     2095.45     12.80 o 
   3   3   1      252.08      189.27      5.55 o 
   4   3   1       75.97       80.68      7.87 o 
   5   3   1      161.44      171.81     11.57 o 
   6   3   1       74.35       72.73      6.75 o 
   7   3   1       24.47       11.00      5.21 o 
   8   3   1       16.54       23.03      6.09 o 
   9   3   1        2.31        4.25      7.21 o 
  10   3   1        0.08        1.32      3.33 o 
  11   3   1        0.20       -3.36      5.72 o 
  12   3   1       12.82       26.28      8.50 o 
 -11   4   1        2.10        3.09      6.07 o 
 -10   4   1       23.77       23.75      8.83 o 
  -9   4   1       15.03       13.74      6.22 o 
  -8   4   1       64.30       71.48     13.22 o 
  -7   4   1        0.74        4.91      3.84 o 
  -6   4   1      144.66      133.57      9.51 o 
  -5   4   1       39.70       32.55      4.59 o 
  -4   4   1      100.27       72.82     14.25 o 
  -3   4   1       22.48       22.37      5.30 o 
  -2   4   1       69.38       70.94      8.70 o 
  -1   4   1      636.69      620.57     17.45 o 
   0   4   1       14.46       10.54      2.65 o 
   3   4   1      488.92      438.99     11.10 o 
   4   4   1     2745.96     2799.42     34.51 o 
   5   4   1      229.81      229.49     12.28 o 
   6   4   1      177.07      176.65     11.70 o 
   7   4   1       82.30       87.20      9.74 o 
   8   4   1       31.62       38.40      8.26 o 
   9   4   1       20.51       18.93      6.95 o 
  10   4   1        5.05        7.05      7.68 o 
  11   4   1        0.00        0.43      5.36 o 
  12   4   1        0.10       15.32      9.19 o 
 -11   5   1        0.27       19.23      8.71 o 
 -10   5   1        0.88        7.62      6.49 o 
  -9   5   1       27.06       81.05     59.67 o 
  -8   5   1      500.16      558.46     24.44 o 
  -7   5   1        7.53        7.13      3.93 o 
  -6   5   1       87.15       69.97     11.82 o 
  -5   5   1       27.87       24.98      5.65 o 
  -4   5   1        8.84       10.57      5.00 o 
  -3   5   1        9.30        6.43      2.19 o 
  -2   5   1        3.06        3.40      1.55 o 
  -1   5   1       65.11       52.10      8.18 o 
   0   5   1       31.03       67.20      6.97 o 
   1   5   1      279.37      286.63      9.35 o 
   2   5   1        0.65       -0.44      1.35 o 
   3   5   1       18.50        5.32      1.81 o 
   4   5   1      382.22      302.76     11.95 o 
   5   5   1      225.96      277.07     11.92 o 
   6   5   1       67.54       72.23      7.70 o 
   7   5   1       17.54       21.88     10.18 o 
   8   5   1       72.19       77.78      8.38 o 
   9   5   1       84.44       77.59      7.84 o 
  10   5   1        0.17        4.71      6.23 o 
  11   5   1        1.98       -2.03     11.03 o 
  12   5   1        0.07       -3.32      7.43 o 
 -11   6   1        0.86      -11.88     11.99 o 
 -10   6   1        3.53        3.49      3.79 o 
  -9   6   1        4.91       13.81      6.66 o 
  -8   6   1       61.80       27.83     11.88 o 
  -7   6   1       14.80       25.59      7.23 o 
  -6   6   1      318.39      307.37     16.30 o 
  -5   6   1      408.12      361.78     16.85 o 
  -4   6   1      454.76      438.22     19.22 o 
  -3   6   1      156.35      186.87     11.46 o 
  -2   6   1       19.02       24.26      5.16 o 
  -1   6   1     1429.60     1475.97     20.30 o 
   0   6   1      123.68       99.34      9.97 o 
   1   6   1      435.97      523.94     13.07 o 
   3   6   1       79.28       -0.91      0.91 o 
   4   6   1       40.56       61.25      3.62 o 
   5   6   1       27.57       42.42      5.39 o 
   6   6   1        6.02        5.26      5.27 o 
   7   6   1        5.82       21.27      6.04 o 
   8   6   1       29.74       31.70      7.29 o 
   9   6   1       28.00       15.64      5.65 o 
  10   6   1        0.05       -6.32      7.34 o 
  11   6   1        2.48       -1.91      9.62 o 
  12   6   1        0.60       -1.02     17.42 o 
 -11   7   1        2.15        9.39      7.35 o 
 -10   7   1        0.84       -7.37      7.37 o 
  -9   7   1       14.25       11.09      6.34 o 
  -8   7   1      102.28      110.28     22.06 o 
  -7   7   1      421.56      443.97     34.61 o 
  -6   7   1     2259.52     2578.37     84.73 o 
  -5   7   1       67.89       58.17      8.67 o 
  -4   7   1        8.32        7.04      3.01 o 
  -3   7   1       38.15       45.67      6.69 o 
  -2   7   1       63.15       59.71      6.12 o 
  -1   7   1     1044.24     1186.23     31.89 o 
   0   7   1      235.28      234.39     10.41 o 
   1   7   1      796.51      775.45     18.37 o 
   2   7   1      108.70      102.78     11.74 o 
   3   7   1        5.09       -0.57      0.57 o 
   4   7   1      334.10      386.41     14.90 o 
   5   7   1       20.41       15.97      5.24 o 
   6   7   1        2.60        2.19      2.79 o 
   7   7   1      191.74      225.77     15.17 o 
   8   7   1       32.15       28.64     10.08 o 
   9   7   1        2.34       11.60      7.35 o 
  10   7   1        6.76       17.21      8.29 o 
  11   7   1        0.49        1.37      8.43 o 
 -10   8   1        8.87        9.37      7.89 o 
  -9   8   1        8.46       16.29      8.24 o 
  -8   8   1        3.55        5.93      5.58 o 
  -7   8   1       74.96       56.49     12.74 o 
  -6   8   1        2.55       -3.63      3.63 o 
  -5   8   1       52.97       51.50      8.12 o 
  -4   8   1      137.48      141.76     13.68 o 
  -3   8   1       41.36       52.76      6.24 o 
  -2   8   1      253.28      304.16     13.00 o 
  -1   8   1        0.78        4.42      2.70 o 
   0   8   1      234.95      321.67     11.68 o 
   1   8   1       36.70       36.04      8.15 o 
   2   8   1      269.86      307.47     11.17 o 
   3   8   1       81.01       89.40     11.83 o 
   4   8   1      279.32      251.26     32.98 o 
   5   8   1        7.20       30.28      9.54 o 
   6   8   1        0.23       -4.86      9.90 o 
   7   8   1        1.28        8.77     11.54 o 
   8   8   1       30.33       19.65     10.08 o 
   9   8   1        0.00       -5.17      7.53 o 
  10   8   1        0.58        7.53      8.79 o 
  11   8   1        0.20       18.05     10.71 o 
 -10   9   1        1.42        3.50      8.09 o 
  -9   9   1        0.39       -0.80      8.51 o 
  -8   9   1       18.41       13.26      6.23 o 
  -7   9   1        1.85        0.07      8.99 o 
  -6   9   1       10.90        4.97      8.77 o 
  -5   9   1       11.74        4.26      9.73 o 
  -4   9   1      115.10      115.05     10.30 o 
  -3   9   1      100.86      118.19     10.39 o 
  -2   9   1       61.09       73.99      8.40 o 
  -1   9   1        6.62        9.52      3.80 o 
   0   9   1      185.51      182.59     10.79 o 
   1   9   1      352.50      354.20     24.15 o 
   2   9   1       41.13       53.74     10.43 o 
   3   9   1        3.47       10.45      5.94 o 
   4   9   1       16.02       24.30     11.54 o 
   5   9   1       30.12       30.05     19.40 o 
   6   9   1        8.72       -2.15      9.62 o 
   7   9   1        0.32        0.67     11.03 o 
   8   9   1       33.70       16.61     10.03 o 
   9   9   1        3.22        0.87      8.95 o 
  10   9   1       17.04       20.28     11.27 o 
  11   9   1        2.41       -2.74      8.37 o 
  -9  10   1       17.06        1.70      6.30 o 
  -8  10   1        1.98       -6.15      6.88 o 
  -7  10   1        2.02       16.31      8.43 o 
  -6  10   1       96.04      102.15     18.33 o 
  -5  10   1       65.60       63.06      6.51 o 
  -4  10   1       60.44       53.91      9.98 o 
  -3  10   1       19.50       23.69      6.25 o 
  -2  10   1       14.44       12.48      3.98 o 
  -1  10   1       54.96       41.76      8.86 o 
   0  10   1      156.75      152.83     17.96 o 
   1  10   1        6.17        1.43      6.28 o 
   2  10   1       51.54       37.87     17.08 o 
   3  10   1       28.61       14.84      9.49 o 
   4  10   1      279.05      345.59     17.12 o 
   5  10   1       56.18       94.35     15.16 o 
   6  10   1        1.23       -6.27      7.74 o 
   7  10   1        1.12       -4.29     13.69 o 
   8  10   1       10.82       36.79     12.02 o 
   9  10   1        1.76        7.22     20.65 o 
  10  10   1        5.61        6.43     14.65 o 
  -9  11   1       27.51       31.36      9.43 o 
  -8  11   1        1.00        1.65      6.70 o 
  -7  11   1      122.64      129.09     18.77 o 
  -6  11   1        1.96        2.27     11.54 o 
  -5  11   1       43.52       55.16     12.26 o 
  -4  11   1        5.56       -1.33      4.59 o 
  -3  11   1        9.88        7.28      3.70 o 
  -2  11   1      155.29      179.25     19.64 o 
  -1  11   1       11.52       11.60      4.16 o 
   0  11   1        1.66       -2.47     10.12 o 
   1  11   1        9.31        9.53      3.70 o 
   2  11   1       29.29       30.56      9.76 o 
   3  11   1      208.20      234.03     19.64 o 
   4  11   1        4.11       19.43      9.56 o 
   5  11   1       18.87       24.62     13.24 o 
   6  11   1       42.35       31.16     12.00 o 
   7  11   1       15.36       28.51     13.69 o 
   8  11   1       33.40       32.73     11.88 o 
   9  11   1        3.47       10.72     19.01 o 
  10  11   1       19.19       10.32     10.31 o 
  -8  12   1        0.91        5.65      6.36 o 
  -7  12   1       31.57       15.75     12.73 o 
  -6  12   1        1.24        7.35     18.55 o 
  -5  12   1       12.17       11.69     12.05 o 
  -4  12   1        1.76        3.71      4.10 o 
  -3  12   1       95.83      105.71     11.99 o 
  -2  12   1      141.06      148.13     16.21 o 
  -1  12   1       55.79       66.60     10.74 o 
   0  12   1       25.48       24.07      5.79 o 
   1  12   1       80.40       47.29     14.82 o 
   2  12   1      280.94      321.68     36.59 o 
   3  12   1       68.32       47.57     13.18 o 
   4  12   1        8.84       13.80      7.44 o 
   5  12   1       13.38       13.46      9.75 o 
   6  12   1       25.64       29.76     11.35 o 
   7  12   1       13.55       21.09     10.69 o 
   8  12   1       13.82       22.74     19.12 o 
   9  12   1        0.00        8.17     22.29 o 
  -7  13   1       12.81       24.58      8.31 o 
  -6  13   1       69.45       60.53      9.22 o 
  -5  13   1        0.60       17.39     16.86 o 
  -4  13   1        4.47        5.22      5.46 o 
  -3  13   1       59.68       41.81      8.85 o 
  -2  13   1        4.38        6.71      6.54 o 
  -1  13   1       21.58       24.85      9.95 o 
   0  13   1        0.00       -3.43      7.47 o 
   1  13   1      127.88      127.94     25.34 o 
   2  13   1        4.26        5.00      4.97 o 
   3  13   1       76.14       96.64     15.08 o 
   4  13   1        0.25        6.58     15.55 o 
   5  13   1       28.11       47.12     15.84 o 
   6  13   1        0.01       -8.97      8.97 o 
   7  13   1        3.09       19.79     11.15 o 
   8  13   1        1.45        1.94     10.75 o 
  -6  14   1        0.03       15.14      9.71 o 
  -5  14   1        0.01        3.47      4.71 o 
  -4  14   1        2.44       17.05     10.52 o 
  -3  14   1        1.82        9.52      2.62 o 
  -2  14   1        8.25       10.41      5.42 o 
  -1  14   1       36.30       27.23      9.90 o 
   0  14   1       99.34       77.49     14.37 o 
   1  14   1       21.28       22.74     11.09 o 
   2  14   1       46.08       51.70     18.95 o 
   3  14   1       75.06       62.11     12.16 o 
   4  14   1        0.04       19.15      9.81 o 
   5  14   1        0.79        1.62     22.96 o 
   6  14   1        9.86        0.84     13.46 o 
   7  14   1        1.99       17.31     11.96 o 
  -5  15   1       11.18        1.58     12.22 o 
  -4  15   1        3.13       21.83     13.91 o 
  -3  15   1       10.49       26.47     16.40 o 
  -2  15   1        4.83       -4.19     11.43 o 
  -1  15   1        3.78        6.64     11.43 o 
   0  15   1        8.94       11.67      6.94 o 
   1  15   1        2.42       -0.11     10.18 o 
   2  15   1        8.57        1.43      7.18 o 
   3  15   1       10.46       21.26      9.94 o 
   4  15   1        4.44       34.07      9.96 o 
   5  15   1       10.08       -0.25     11.93 o 
   6  15   1        2.01        6.98      5.27 o 
  -2  16   1        0.12        7.35     11.88 o 
  -1  16   1        3.51       -9.05     11.65 o 
   0  16   1        0.10       10.57      6.09 o 
   1  16   1       13.21       17.20     15.61 o 
   2  16   1        0.00        3.33     10.80 o 
   3  16   1        1.92        6.98      9.06 o 
   4  16   1        0.41       12.08      6.99 o 
   5  16   1        0.25        8.42      6.09 o 
  -1  17   1        8.19       10.97     10.86 o 
   0  17   1       15.31       22.74     10.86 o 
   1  17   1        1.17       -4.07     10.52 o 
   2  17   1        1.63       10.46      8.15 o 
  -2 -16   2        2.50       -1.29      6.72 o 
  -1 -16   2       11.07       12.08      7.68 o 
   0 -16   2       14.07        4.41      8.60 o 
   1 -16   2       19.33       20.36     13.24 o 
   2 -16   2        0.08        9.62     13.12 o 
   3 -16   2        1.96       -7.58     12.67 o 
  -5 -15   2        0.00       -8.84     18.38 o 
  -4 -15   2        0.01       -0.90      5.13 o 
  -3 -15   2        1.60       11.02     15.10 o 
  -2 -15   2        0.47        9.05      7.57 o 
  -1 -15   2        7.68       22.29     15.50 o 
   0 -15   2       26.35       12.64      8.53 o 
   1 -15   2        5.64       25.11     14.71 o 
   2 -15   2        5.79        9.28      9.16 o 
   3 -15   2        0.47       20.82     15.05 o 
   4 -15   2        0.61       -7.24     12.44 o 
   5 -15   2        1.17       -9.84     12.44 o 
  -6 -14   2        0.32        5.62      7.75 o 
  -5 -14   2        8.21       21.49      9.24 o 
  -4 -14   2       18.41       18.18      9.49 o 
  -3 -14   2        0.03        3.58      7.96 o 
  -2 -14   2        9.53       11.50      3.58 o 
  -1 -14   2      200.42      233.35     20.94 o 
   0 -14   2       50.14       44.51     17.36 o 
   1 -14   2       74.61       79.05     12.08 o 
   2 -14   2      100.16       66.81     16.01 o 
   3 -14   2        1.50        8.82      7.43 o 
   4 -14   2        1.70       -2.74      7.75 o 
   5 -14   2        2.34        4.21      7.52 o 
   6 -14   2        1.97       20.84      9.02 o 
  -7 -13   2        0.31        7.00      6.86 o 
  -6 -13   2       14.59        1.93      6.97 o 
  -5 -13   2        0.28       13.46      9.96 o 
  -4 -13   2        8.74       14.71     18.61 o 
  -3 -13   2        6.50       -2.40     18.33 o 
  -2 -13   2        3.36        9.42      6.61 o 
  -1 -13   2        7.90        5.60     14.14 o 
   0 -13   2      258.25      260.68     29.62 o 
   1 -13   2       35.02       32.49      7.10 o 
   2 -13   2        6.57        5.74      4.29 o 
   3 -13   2        0.24        8.26      7.58 o 
   4 -13   2       11.76       -5.66      7.69 o 
   5 -13   2        0.11        1.12     22.57 o 
   6 -13   2        0.02        9.00      7.01 o 
   7 -13   2       21.51       16.29      9.61 o 
  -8 -12   2        1.38        7.64     22.12 o 
  -7 -12   2        0.01       12.87     14.65 o 
  -6 -12   2       36.82       53.13     11.93 o 
  -5 -12   2        0.25        2.36      8.43 o 
  -4 -12   2       22.65       13.78     10.18 o 
  -3 -12   2       13.31       13.30      7.57 o 
  -2 -12   2       62.54       45.98     11.79 o 
  -1 -12   2       39.05       51.88     10.41 o 
   0 -12   2        6.13        8.83      4.98 o 
   1 -12   2      151.46      194.03     12.28 o 
   2 -12   2      187.40      195.91     16.92 o 
   3 -12   2       59.36       53.12      8.91 o 
   4 -12   2       48.39       60.51     12.16 o 
   5 -12   2       29.18       26.22      8.91 o 
   6 -12   2       21.07       37.41     11.90 o 
   7 -12   2        5.73        0.94      9.70 o 
   8 -12   2       28.35       46.99     13.52 o 
  -8 -11   2        3.49        4.41      6.22 o 
  -7 -11   2       31.63       31.81     11.03 o 
  -6 -11   2       10.39       16.49      9.46 o 
  -5 -11   2       68.20       57.30     12.88 o 
  -4 -11   2        9.64        4.46      8.28 o 
  -3 -11   2       69.91       64.16      8.37 o 
  -2 -11   2        2.74        4.20      4.01 o 
  -1 -11   2      175.31      188.47     10.20 o 
   0 -11   2        5.95       11.67      5.77 o 
   1 -11   2        2.17        5.98      5.52 o 
   2 -11   2      667.53      741.84     16.62 o 
   3 -11   2      203.76      230.90     19.33 o 
   4 -11   2        8.52       13.65      6.78 o 
   5 -11   2       56.28       57.71     13.17 o 
   6 -11   2       20.55        9.62      6.96 o 
   7 -11   2       18.13       18.95     19.63 o 
   8 -11   2        0.66        4.20      7.78 o 
   9 -11   2       15.19        9.94      7.86 o 
  -9 -10   2        7.16        9.34     20.82 o 
  -8 -10   2        5.62        4.81     14.71 o 
  -7 -10   2       11.18        1.14      7.57 o 
  -6 -10   2        3.50       -0.68      6.87 o 
  -5 -10   2      110.15      123.05     12.88 o 
  -4 -10   2        0.02        9.01      8.46 o 
  -3 -10   2      315.13      321.07     15.38 o 
  -2 -10   2       94.66       96.68      9.33 o 
  -1 -10   2      547.92      592.67     35.12 o 
   0 -10   2        7.86       11.97      4.52 o 
   1 -10   2      556.82      602.48     19.37 o 
   2 -10   2      442.69      435.64     18.49 o 
   3 -10   2       92.55      118.11     10.16 o 
   4 -10   2      101.19      115.62     19.23 o 
   5 -10   2      323.78      373.92     70.70 o 
   6 -10   2        6.73       10.47      7.42 o 
   7 -10   2        1.62        2.86      8.31 o 
   8 -10   2        2.04       -1.15      8.28 o 
   9 -10   2        0.55       15.72      6.32 o 
  10 -10   2        1.13       14.65      8.34 o 
 -10  -9   2        0.01       -0.23      8.71 o 
  -9  -9   2        0.41        9.02      8.98 o 
  -8  -9   2       33.45       31.68      8.64 o 
  -7  -9   2       20.46       31.11     15.16 o 
  -6  -9   2        0.39        6.41     14.14 o 
  -5  -9   2       15.73       25.96      8.47 o 
  -4  -9   2       18.05       12.72      8.86 o 
  -3  -9   2      198.54      218.02     15.43 o 
  -2  -9   2        6.90        8.95      4.18 o 
  -1  -9   2      287.11      260.20     19.23 o 
   0  -9   2       48.70       46.35      7.53 o 
   1  -9   2       57.68       62.50      9.40 o 
   2  -9   2       23.19       13.10     11.66 o 
   3  -9   2      676.30      659.42     18.40 o 
   4  -9   2       92.84       72.79     11.74 o 
   5  -9   2      151.42      138.98     16.66 o 
   6  -9   2        8.17       10.92      9.16 o 
   7  -9   2        4.63        9.22      7.03 o 
   8  -9   2        4.58        1.49      9.90 o 
   9  -9   2        5.73       32.92     10.13 o 
  10  -9   2        0.66        5.64      9.78 o 
 -10  -8   2        0.53      -13.35     13.35 o 
  -9  -8   2        0.27        5.42      8.00 o 
  -8  -8   2       13.83       26.66     10.60 o 
  -7  -8   2       16.57        8.67      7.11 o 
  -6  -8   2        1.77        0.31      5.43 o 
  -5  -8   2       14.75        9.11      4.73 o 
  -4  -8   2       17.90       15.94      4.82 o 
  -3  -8   2       53.17       56.47      6.00 o 
  -2  -8   2       62.05       86.76      8.83 o 
  -1  -8   2      198.27      215.57     12.23 o 
   0  -8   2      163.40      148.86     16.67 o 
   1  -8   2      121.94      109.71      9.17 o 
   2  -8   2        9.64        6.01      5.42 o 
   3  -8   2       46.33       32.19      9.62 o 
   4  -8   2      527.56      527.89     32.23 o 
   5  -8   2      427.00      430.57     24.16 o 
   6  -8   2       32.06       40.73     10.44 o 
   7  -8   2        4.37        7.37      7.02 o 
   8  -8   2        5.32       14.23      6.84 o 
   9  -8   2        7.84        5.28     11.37 o 
  10  -8   2       18.20       25.02     10.46 o 
  11  -8   2        0.88        6.19      8.34 o 
 -10  -7   2        0.01        6.11     14.71 o 
  -9  -7   2       16.45       12.04      7.94 o 
  -8  -7   2        3.13        3.38     10.13 o 
  -7  -7   2       13.15       20.24     14.85 o 
  -6  -7   2      106.60       89.89     23.00 o 
  -5  -7   2      153.51      142.82      8.30 o 
  -4  -7   2       78.72       72.49      7.72 o 
  -3  -7   2      338.09      310.54     18.09 o 
  -2  -7   2        0.22       -2.51      3.77 o 
  -1  -7   2       38.36       22.48      4.67 o 
   0  -7   2      830.30      894.64     16.60 o 
   1  -7   2     1275.94     1374.46     34.88 o 
   2  -7   2        2.53        2.59      3.49 o 
   3  -7   2       69.24       54.57      6.34 o 
   4  -7   2       41.36       45.14      5.21 o 
   5  -7   2      217.54      188.65     16.08 o 
   6  -7   2       95.57       98.08     20.93 o 
   7  -7   2       40.95       37.01      9.48 o 
   8  -7   2       83.85       88.43     14.29 o 
   9  -7   2        0.39       20.14     14.93 o 
  10  -7   2        0.11        6.98     14.48 o 
  11  -7   2        0.13       19.69      8.82 o 
 -11  -6   2        0.68       16.06     15.61 o 
 -10  -6   2        0.01       -1.26     16.06 o 
  -9  -6   2        0.40        6.73      5.83 o 
  -8  -6   2        0.03        1.51      5.10 o 
  -7  -6   2      132.53      123.01     14.52 o 
  -6  -6   2      233.52      223.44     26.27 o 
  -5  -6   2        5.39        9.41      5.22 o 
  -4  -6   2      345.31      440.90     20.76 o 
  -3  -6   2      327.95      329.06      8.67 o 
  -2  -6   2      725.60      768.15     26.26 o 
  -1  -6   2      189.96      220.17     21.39 o 
   0  -6   2     1068.11     1131.98     17.51 o 
   1  -6   2      140.86      125.40      8.80 o 
   2  -6   2     2018.18     2332.94     29.51 o 
   3  -6   2      132.67      124.74      7.57 o 
   4  -6   2      134.91      117.32      8.17 o 
   5  -6   2        7.06        6.62     12.73 o 
   6  -6   2        2.41       14.60     13.35 o 
   7  -6   2      345.58      447.11     36.94 o 
   8  -6   2        1.32       -3.73     10.41 o 
   9  -6   2        0.00       -4.72      7.86 o 
  10  -6   2       18.74       14.79     17.76 o 
  11  -6   2        0.85        4.52     16.23 o 
 -11  -5   2        1.04      -11.54     11.54 o 
 -10  -5   2       36.33       54.88     11.44 o 
  -9  -5   2        7.18       17.00      6.70 o 
  -8  -5   2       15.42        8.95      9.76 o 
  -7  -5   2       14.09       14.05      6.41 o 
  -6  -5   2       31.26       31.16      7.65 o 
  -5  -5   2       61.61       66.51      8.82 o 
  -4  -5   2        0.91        4.13      4.20 o 
  -3  -5   2        2.61       -3.52      3.52 o 
  -2  -5   2      439.44      433.90     12.78 o 
  -1  -5   2       61.16       75.73      5.37 o 
   0  -5   2      496.73      605.78     15.01 o 
   1  -5   2        5.81        8.40      2.73 o 
   2  -5   2      524.82      602.34     22.73 o 
   3  -5   2      902.99     1000.95     15.04 o 
   4  -5   2       78.25       56.17      6.46 o 
   5  -5   2        2.31       10.67      5.31 o 
   6  -5   2       20.01       20.69      7.57 o 
   7  -5   2       37.99       39.26     11.37 o 
   8  -5   2       96.74       74.67     29.87 o 
   9  -5   2        7.76        7.90      8.79 o 
  10  -5   2        2.56       -2.31     12.44 o 
  11  -5   2        7.32       15.76      9.46 o 
  12  -5   2        0.75       -0.15     13.86 o 
 -11  -4   2        2.46       27.04     13.12 o 
 -10  -4   2        0.18        5.11      5.48 o 
  -9  -4   2        0.50       11.73      6.55 o 
  -8  -4   2       85.93      104.23      8.91 o 
  -7  -4   2      190.18      173.16     14.43 o 
  -6  -4   2      192.29      199.05     21.58 o 
  -5  -4   2      308.95      376.49     11.60 o 
  -4  -4   2     1717.34     1976.90     28.44 o 
  -3  -4   2     1206.70     1262.89     25.53 o 
  -2  -4   2      767.13      798.06     26.07 o 
  -1  -4   2      594.11      643.77     12.41 o 
   0  -4   2      103.35       94.35      5.17 o 
   1  -4   2     2709.37     2760.70     20.39 o 
   2  -4   2       99.89       79.12      3.59 o 
   3  -4   2      673.32      714.98     13.89 o 
   4  -4   2       48.06       40.17      3.94 o 
   5  -4   2       31.39        1.95     12.22 o 
   6  -4   2      121.77      135.41     15.95 o 
   7  -4   2      550.53      519.61     19.27 o 
   8  -4   2      150.00      140.82     24.72 o 
   9  -4   2       91.52       85.07     19.01 o 
  10  -4   2        1.54        6.86      9.79 o 
  11  -4   2        0.29        0.33     10.24 o 
  12  -4   2       11.22       20.45      8.06 o 
 -11  -3   2        1.31       10.34      8.22 o 
 -10  -3   2       18.96       30.50     10.29 o 
  -9  -3   2       51.76       37.42      9.09 o 
  -8  -3   2        4.80        6.17      5.32 o 
  -7  -3   2        5.86       12.47      5.85 o 
  -6  -3   2        1.16        0.76      4.55 o 
  -5  -3   2        6.86        9.60      3.68 o 
  -4  -3   2      200.14      200.07      7.82 o 
  -3  -3   2       46.19       54.30      4.71 o 
  -2  -3   2      757.47      705.74     14.06 o 
  -1  -3   2      508.24      507.33     13.23 o 
   0  -3   2      410.58      340.29      8.88 o 
   1  -3   2      264.12      188.18     10.71 o 
   2  -3   2        0.04       -0.25      2.50 o 
   3  -3   2        1.39       -4.76      4.76 o 
   4  -3   2      306.94        2.04      0.57 o 
   5  -3   2      339.14      395.62     21.19 o 
   6  -3   2       11.18        7.75      3.76 o 
   7  -3   2        0.50        0.29      2.40 o 
   8  -3   2       46.87       42.28     11.34 o 
   9  -3   2        2.42       -0.08      4.58 o 
  10  -3   2       12.87       15.15      7.91 o 
  11  -3   2        0.80       -5.17      7.40 o 
  12  -3   2        5.26       13.04      9.96 o 
 -11  -2   2        3.63        4.10     15.44 o 
 -10  -2   2        3.50       10.83      5.31 o 
  -9  -2   2       47.75       33.06      7.95 o 
  -8  -2   2      417.98      457.27     13.83 o 
  -7  -2   2        2.75        7.62      5.42 o 
  -6  -2   2      190.69      193.19     12.63 o 
  -5  -2   2       84.50       86.94      5.30 o 
  -4  -2   2     1022.19     1142.35     17.97 o 
  -3  -2   2       32.27       32.54      4.71 o 
  -2  -2   2     2855.42     3143.00     35.18 o 
  -1  -2   2     4234.12     4177.90     25.73 o 
   0  -2   2     1940.07     1893.24    275.04 o 
   1  -2   2       25.97       33.13      4.93 o 
   2  -2   2      174.62      161.70      3.16 o 
   3  -2   2       78.43       75.61      6.07 o 
   4  -2   2      274.04      268.06     12.52 o 
   5  -2   2       31.44       37.96      3.24 o 
   6  -2   2       44.42       39.62      4.13 o 
   7  -2   2        1.87        3.09      2.94 o 
   8  -2   2        4.15        7.20      7.58 o 
   9  -2   2       16.13       16.80      7.85 o 
  10  -2   2       10.10        9.74     13.07 o 
  11  -2   2       22.68       19.30      8.32 o 
  12  -2   2        8.63        2.99      5.42 o 
 -11  -1   2       20.83       12.89     15.44 o 
 -10  -1   2       17.02       19.10      6.86 o 
  -9  -1   2        0.39        4.62      5.00 o 
  -8  -1   2       76.81       60.44     11.24 o 
  -7  -1   2        5.29        6.97      4.76 o 
  -6  -1   2      229.57      216.34     10.52 o 
  -5  -1   2       73.10       66.75     10.86 o 
  -4  -1   2      636.71      738.59     21.09 o 
  -3  -1   2      875.66      915.69     19.68 o 
  -2  -1   2       48.61       45.43      5.45 o 
  -1  -1   2      554.22      553.48     11.15 o 
   0  -1   2      755.80      741.20      9.18 o 
   1  -1   2      361.11      336.31      7.64 o 
   2  -1   2     6110.60     5848.50     93.50 o 
   3  -1   2       14.51        8.30      2.12 o 
   4  -1   2     3619.08     3948.58     25.58 o 
   5  -1   2      308.19      313.57     14.62 o 
   6  -1   2      264.99      317.32      8.98 o 
   7  -1   2        0.53        7.13      8.05 o 
   8  -1   2        0.22       -1.13      7.57 o 
   9  -1   2        1.08        2.99      5.50 o 
  10  -1   2      152.95      122.51     17.99 o 
  11  -1   2        0.05       23.08      8.81 o 
  12  -1   2       18.30        3.68      5.61 o 
 -11   0   2        8.07        8.48      7.97 o 
 -10   0   2       18.65        7.48      8.72 o 
  -9   0   2       46.48       44.49      8.37 o 
  -8   0   2      155.91      172.55     10.25 o 
  -7   0   2      367.07      343.32     14.40 o 
  -6   0   2      365.38      423.35     20.06 o 
  -5   0   2        1.35        7.49      3.93 o 
  -4   0   2        5.64        1.98      3.48 o 
  -3   0   2     1671.89     1724.00     24.07 o 
  -2   0   2     3804.61     3840.39     23.63 o 
  -1   0   2     3441.07     3211.25     18.36 o 
   0   0   2     7905.66     7430.24     65.68 o 
   1   0   2      153.13      156.04      3.85 o 
   2   0   2      174.04      167.70      5.21 o 
   3   0   2      195.33      152.38      7.31 o 
   4   0   2        5.50        5.18      3.05 o 
   5   0   2     1404.78     1614.00     23.76 o 
   6   0   2      732.24      865.31     15.08 o 
   7   0   2       87.45      102.31     15.66 o 
   8   0   2       77.01       90.45     14.81 o 
   9   0   2       18.32       20.81      5.65 o 
  10   0   2       39.83       29.85      8.91 o 
  11   0   2       38.73       28.65      9.58 o 
  12   0   2       38.32       31.35     11.07 o 
 -11   1   2       21.04       12.33      9.16 o 
 -10   1   2       18.97       31.89      8.87 o 
  -9   1   2       32.30       29.93      8.97 o 
  -8   1   2      137.40      166.79     24.01 o 
  -7   1   2       61.74       57.97      8.11 o 
  -6   1   2        0.10        8.39      4.50 o 
  -5   1   2      374.11      363.84     11.43 o 
  -4   1   2      798.54      886.44     14.58 o 
  -3   1   2      304.78      264.11      8.49 o 
  -2   1   2       15.30       22.84      3.62 o 
  -1   1   2     1736.36     1514.67     16.62 o 
   0   1   2       10.93        4.41      1.08 o 
   1   1   2     1120.13     1026.68      9.47 o 
   2   1   2      554.82      528.80     14.40 o 
   3   1   2        1.15       -3.40      3.40 o 
   4   1   2     1127.10     1014.70     18.31 o 
   5   1   2        0.26       -0.05      2.37 o 
   6   1   2       12.75       11.46      6.14 o 
   7   1   2       11.75        0.97      5.71 o 
   8   1   2        0.01        1.32      3.69 o 
   9   1   2       80.13       85.16      7.84 o 
  10   1   2       23.98       20.02      9.97 o 
  11   1   2        0.61        0.58      4.29 o 
  12   1   2        0.01        4.54      4.62 o 
 -11   2   2       36.09       38.80     18.44 o 
 -10   2   2       63.14       63.51      6.53 o 
  -9   2   2        8.69        9.97      4.73 o 
  -8   2   2       38.54       53.99      8.24 o 
  -7   2   2       12.61       16.84      5.44 o 
  -6   2   2      625.37      684.55     15.26 o 
  -5   2   2      183.06      159.02     15.37 o 
  -4   2   2      109.00      113.40      6.17 o 
  -3   2   2     1847.13     1776.61     25.45 o 
  -2   2   2      576.35      539.44     15.50 o 
  -1   2   2     3742.79     3356.56     19.90 o 
   0   2   2     1245.54     1159.36     15.47 o 
   1   2   2      887.16      822.12     10.03 o 
   2   2   2     8348.58     7981.77     45.20 o 
   3   2   2     1267.52     1173.18     16.82 o 
   4   2   2      703.89      723.46     17.90 o 
   5   2   2       25.64       47.07      9.79 o 
   6   2   2       72.92       67.09      5.52 o 
   7   2   2      190.63      206.40     10.44 o 
   8   2   2        0.14        6.19      7.30 o 
   9   2   2        2.52        2.84      4.54 o 
  10   2   2       25.23       21.66      8.97 o 
  11   2   2        5.49       11.96      7.42 o 
  12   2   2        1.68        5.08      6.13 o 
 -11   3   2        4.02      -11.88     11.88 o 
 -10   3   2        5.66       10.87      4.79 o 
  -9   3   2       35.38       28.30      8.26 o 
  -8   3   2       12.93        1.24      4.67 o 
  -7   3   2      391.44      365.29     25.47 o 
  -6   3   2        9.09       13.76      5.67 o 
  -5   3   2      735.97      799.49     27.26 o 
  -4   3   2      250.03      214.35      8.86 o 
  -3   3   2       39.38       37.45      4.61 o 
  -2   3   2      712.66      725.42     15.58 o 
  -1   3   2     3601.41     3589.39     25.63 o 
   0   3   2    10901.96    10588.79     53.14 o 
   1   3   2     2814.10     2821.97     16.68 o 
   2   3   2     5829.68     5573.29     46.94 o 
   3   3   2     2676.35     2700.50     25.72 o 
   4   3   2      302.38      310.92      9.05 o 
   5   3   2      111.51      126.54      9.16 o 
   6   3   2       32.24       50.82      5.84 o 
   7   3   2        0.14       -0.52      4.59 o 
   8   3   2      124.30      131.96     10.63 o 
   9   3   2        9.24        6.66      8.67 o 
  10   3   2        2.97        3.39      4.89 o 
  11   3   2        2.97        2.92      4.90 o 
  12   3   2        0.80        4.74      7.86 o 
 -11   4   2        4.30      -11.99     11.99 o 
 -10   4   2        5.76       12.23      7.75 o 
  -9   4   2       61.55       51.45     12.16 o 
  -8   4   2        5.65        7.01      4.75 o 
  -7   4   2      315.05      337.60     17.01 o 
  -6   4   2      218.54      244.55     16.74 o 
  -5   4   2       14.54       14.99      5.33 o 
  -4   4   2       22.07       13.57      5.25 o 
  -3   4   2      857.63      843.08     18.64 o 
  -2   4   2       19.50       19.59      5.23 o 
  -1   4   2        0.18        2.82      1.86 o 
   0   4   2      673.68      583.17     16.52 o 
   1   4   2      311.43      348.01      8.03 o 
   3   4   2      295.41      311.42     17.23 o 
   4   4   2       72.30       88.51      7.70 o 
   5   4   2      211.98      234.43     10.36 o 
   6   4   2      421.91      444.00     24.70 o 
   7   4   2        2.68        3.59      4.34 o 
   8   4   2       25.41       24.83      6.87 o 
   9   4   2       13.56        5.03      7.13 o 
  10   4   2       15.00       19.87      8.40 o 
  11   4   2        6.43       16.74      4.88 o 
  12   4   2        0.19       19.21     11.20 o 
 -11   5   2       31.19       31.68     14.03 o 
 -10   5   2        1.67       -1.04     13.91 o 
  -9   5   2       27.45       24.61     10.55 o 
  -8   5   2      351.25      363.54     24.90 o 
  -7   5   2      107.26      106.34     11.09 o 
  -6   5   2      173.66      184.52     13.46 o 
  -5   5   2      466.14      480.23     11.23 o 
  -4   5   2       38.73       32.71      4.45 o 
  -3   5   2       59.00       60.28      6.28 o 
  -2   5   2        0.05        1.24      2.19 o 
  -1   5   2      444.65      403.97     10.95 o 
   0   5   2       20.38       32.90      4.37 o 
   1   5   2       27.95       42.08      5.43 o 
   2   5   2       98.04       94.69     12.78 o 
   3   5   2        7.30        6.56      7.47 o 
   4   5   2      113.91      116.92     12.47 o 
   5   5   2       10.72        2.21      4.65 o 
   6   5   2       41.02       54.50      7.37 o 
   7   5   2       11.33       11.11      3.93 o 
   8   5   2        2.67        2.85      3.74 o 
   9   5   2       22.85       19.44      6.95 o 
  10   5   2        5.08       -1.32      3.60 o 
  11   5   2       11.23        9.43     11.20 o 
  12   5   2        0.56        4.23      4.80 o 
 -11   6   2        6.19      -12.56     12.56 o 
 -10   6   2        4.15       12.01      6.48 o 
  -9   6   2       20.16       12.41      6.60 o 
  -8   6   2        0.89        5.02      3.16 o 
  -7   6   2      679.61      740.40     22.82 o 
  -6   6   2        5.75        9.45      4.43 o 
  -5   6   2      228.08      217.36     13.51 o 
  -4   6   2        7.65       13.50      3.55 o 
  -3   6   2       95.16       81.71      7.25 o 
  -2   6   2      108.97      106.26     10.99 o 
  -1   6   2      544.83      609.75     13.45 o 
   0   6   2     3037.26     3113.47     62.28 o 
   1   6   2      119.85      157.08     10.36 o 
   2   6   2      371.84      395.94     18.10 o 
   3   6   2      106.94      112.36      7.32 o 
   4   6   2      334.43      322.51     14.31 o 
   5   6   2      167.23      199.84      6.17 o 
   6   6   2       23.76       16.72      5.31 o 
   7   6   2        1.86       -3.38      3.62 o 
   8   6   2        5.53       -1.50      4.43 o 
   9   6   2      102.54       79.38     11.69 o 
  10   6   2        3.26       -7.74      7.74 o 
  11   6   2        1.18        5.59      7.96 o 
  12   6   2        5.99       11.61     16.97 o 
 -10   7   2        3.84        2.94      8.37 o 
  -9   7   2        0.48        6.34      9.84 o 
  -8   7   2        0.00        3.29      7.92 o 
  -7   7   2       61.37       62.98      9.16 o 
  -6   7   2       73.76       74.58      8.08 o 
  -5   7   2      139.63      161.95     14.63 o 
  -4   7   2      198.57      210.33     18.11 o 
  -3   7   2      208.70      229.43     17.95 o 
  -2   7   2        6.81       10.37      2.60 o 
  -1   7   2       31.43       23.78      4.19 o 
   0   7   2      305.10      364.45     17.58 o 
   1   7   2       44.95       55.10      5.67 o 
   2   7   2       12.69       -0.68      0.68 o 
   3   7   2      235.67      239.96     13.19 o 
   4   7   2       67.15       55.77      9.96 o 
   5   7   2      336.16      468.59     21.22 o 
   6   7   2       31.48       34.55     15.84 o 
   7   7   2       48.53       49.17     13.29 o 
   8   7   2        6.49       -3.10      8.12 o 
   9   7   2       10.59       11.84     14.71 o 
  10   7   2       66.71       62.28     10.54 o 
  11   7   2        5.68        5.04      7.77 o 
  12   7   2        2.28       18.47     10.46 o 
 -10   8   2        1.32      -13.01     13.01 o 
  -9   8   2       20.99        6.09     10.52 o 
  -8   8   2      173.39      184.59     26.13 o 
  -7   8   2      155.20      149.90     15.31 o 
  -6   8   2       51.53       40.13      7.30 o 
  -5   8   2      923.84     1020.06     30.45 o 
  -4   8   2       57.00       51.79      8.56 o 
  -3   8   2       15.29        5.99      8.43 o 
  -2   8   2       24.55       26.25      6.47 o 
  -1   8   2       60.69       71.45      5.93 o 
   0   8   2      327.55      298.61     18.01 o 
   1   8   2      100.59       95.80     10.70 o 
   2   8   2      141.66      145.91     19.51 o 
   3   8   2      276.46      290.48     11.74 o 
   4   8   2      207.83      254.23     13.57 o 
   5   8   2      303.67      264.37     17.20 o 
   6   8   2        2.15       19.27     11.71 o 
   7   8   2       16.11       15.00      9.29 o 
   8   8   2        6.84       -8.53      8.53 o 
   9   8   2       62.81       74.57     19.74 o 
  10   8   2       39.86       32.02     10.59 o 
  11   8   2       10.81       18.58      9.76 o 
  -9   9   2        2.68        7.37      5.10 o 
  -8   9   2        4.73        7.35      5.61 o 
  -7   9   2      106.51      131.24     26.64 o 
  -6   9   2        1.25       -6.50      8.71 o 
  -5   9   2       11.99        6.54      5.41 o 
  -4   9   2       63.95       72.70     10.55 o 
  -3   9   2      179.71      184.35     12.16 o 
  -2   9   2        3.94        3.39      6.43 o 
  -1   9   2      192.33      199.01     18.98 o 
   0   9   2       74.94       81.80      9.58 o 
   1   9   2       53.02       49.31      7.94 o 
   2   9   2       71.87       83.83     21.61 o 
   3   9   2        9.46        7.26      6.27 o 
   4   9   2        1.12       -1.86      7.69 o 
   5   9   2      209.37      198.51     15.17 o 
   6   9   2       37.49       39.30     10.63 o 
   7   9   2       56.44       47.48     12.72 o 
   8   9   2      128.02      115.60     15.67 o 
   9   9   2       22.87       40.70     16.06 o 
  10   9   2        0.43       26.51     12.39 o 
  11   9   2        0.34       10.57     10.27 o 
  -9  10   2        1.64       -5.13     10.69 o 
  -8  10   2        1.18       16.17      8.38 o 
  -7  10   2      111.65      166.57     22.55 o 
  -6  10   2       25.01       18.46      8.83 o 
  -5  10   2        8.19       14.53      5.80 o 
  -4  10   2      203.45      211.09      9.81 o 
  -3  10   2       52.89       67.68      9.06 o 
  -2  10   2      324.10      349.33     19.97 o 
  -1  10   2      160.58      151.86     17.07 o 
   0  10   2       68.21       69.03      7.85 o 
   1  10   2        0.51        4.59      2.97 o 
   2  10   2        2.76       19.68     13.24 o 
   3  10   2       15.79       19.86     14.14 o 
   4  10   2        9.17       26.57     14.08 o 
   5  10   2        4.43       -2.63      8.60 o 
   6  10   2       11.70        8.15     11.65 o 
   7  10   2        1.97       -1.38      8.71 o 
   8  10   2        0.54       17.11      6.90 o 
   9  10   2       11.49        6.41      8.41 o 
  10  10   2       40.08       35.48     12.77 o 
  11  10   2        5.47      -10.13     14.42 o 
  -8  11   2       20.65        9.42     14.99 o 
  -7  11   2        3.07        1.99      7.00 o 
  -6  11   2       28.10       33.00      8.64 o 
  -5  11   2        1.03        1.18      4.54 o 
  -4  11   2       47.90       52.63      6.87 o 
  -3  11   2       73.71       66.89     10.60 o 
  -2  11   2       25.23       16.43      8.34 o 
  -1  11   2       66.21       65.60     10.37 o 
   0  11   2       12.98       20.62      4.27 o 
   1  11   2        0.18       -0.88      3.26 o 
   2  11   2      115.55      158.04     22.85 o 
   3  11   2       10.37       16.61      8.76 o 
   4  11   2        3.19       -2.63      7.91 o 
   5  11   2       50.30       43.94     11.65 o 
   6  11   2       21.93       16.43     22.63 o 
   7  11   2       15.71       10.73     15.44 o 
   8  11   2       25.00       45.35     10.18 o 
   9  11   2        0.94       12.44     11.01 o 
  10  11   2       33.19       24.30     22.96 o 
  -8  12   2        3.26        2.85     14.65 o 
  -7  12   2        0.21       26.94      8.75 o 
  -6  12   2        4.62       -6.04      7.64 o 
  -5  12   2       32.37       44.64     10.24 o 
  -4  12   2       15.46       10.08      5.17 o 
  -3  12   2      319.42      303.34     26.06 o 
  -2  12   2       16.32       12.87      4.31 o 
  -1  12   2       64.84       70.02     17.31 o 
   0  12   2       17.45       13.10      4.97 o 
   1  12   2       35.00       52.39     19.06 o 
   2  12   2      164.44      196.95     18.44 o 
   3  12   2       48.83       53.05     12.24 o 
   4  12   2       16.08       22.11     31.51 o 
   5  12   2        7.74       -1.59     15.33 o 
   6  12   2        0.71        3.88     12.05 o 
   7  12   2        7.04        0.67      9.11 o 
   8  12   2        2.67       29.70     13.64 o 
   9  12   2        6.46        3.04      9.29 o 
  -7  13   2       37.95       13.65      8.20 o 
  -6  13   2        7.73        9.36     10.46 o 
  -5  13   2       26.31       30.02     10.52 o 
  -4  13   2       43.54       37.60     15.39 o 
  -3  13   2        0.80        3.23      4.12 o 
  -2  13   2        4.51        5.12      5.97 o 
  -1  13   2       37.80       35.32      8.82 o 
   0  13   2        0.42       -6.80      6.80 o 
   1  13   2        4.44       -4.38      6.30 o 
   2  13   2       87.90      119.23     18.67 o 
   3  13   2       16.72        9.32      6.01 o 
   4  13   2        9.28       26.04     10.06 o 
   5  13   2        0.58       13.28      8.80 o 
   6  13   2       25.99       21.31     10.73 o 
   7  13   2       15.97       28.72     14.53 o 
   8  13   2        1.72       20.02     10.63 o 
   9  13   2       19.22       45.60     14.88 o 
  -6  14   2       47.78       52.39     13.22 o 
  -5  14   2        0.80        2.15      3.95 o 
  -4  14   2       42.40       44.94     17.42 o 
  -3  14   2       14.08       14.36      4.64 o 
  -2  14   2        4.83        9.91      4.57 o 
  -1  14   2        0.08        4.21      6.76 o 
   0  14   2        4.70       13.60      7.51 o 
   1  14   2       74.97       89.82     16.20 o 
   2  14   2       20.62       -5.88     10.52 o 
   3  14   2        0.18       -1.77      8.50 o 
   4  14   2       30.16        2.83      8.03 o 
   5  14   2        0.21        6.91      7.06 o 
   6  14   2        6.60        5.58     10.36 o 
   7  14   2       10.28       -2.91     11.77 o 
   8  14   2        4.44        4.70     10.08 o 
  -5  15   2        1.66       24.44     14.25 o 
  -4  15   2        7.96        7.24     13.80 o 
  -3  15   2       13.59       -3.51     11.09 o 
  -2  15   2        0.43        0.34      4.59 o 
  -1  15   2        1.00       21.45      8.23 o 
   0  15   2        1.29        9.29     10.86 o 
   1  15   2        8.23        3.34      7.25 o 
   2  15   2       15.67       10.52      8.94 o 
   3  15   2        0.25       -4.25      6.67 o 
   4  15   2        0.59       -0.83      8.62 o 
   5  15   2        1.51        1.15      7.75 o 
   6  15   2        0.00       -2.75      9.40 o 
   7  15   2        1.43        8.67      8.09 o 
  -3  16   2       10.36       11.09     13.58 o 
  -2  16   2        2.76       -2.26     12.22 o 
  -1  16   2        1.13       10.63      6.77 o 
   0  16   2        0.50        8.56      6.69 o 
   1  16   2        3.25       14.84      7.72 o 
   2  16   2        4.19       21.27      9.50 o 
   3  16   2        0.28       -1.54      7.66 o 
   4  16   2        9.45        0.40     14.20 o 
   5  16   2        2.35       13.05      9.50 o 
  -1  17   2        0.03        9.28     10.75 o 
   0  17   2        0.87      -12.33     12.33 o 
   1  17   2        7.12        7.40      7.86 o 
   2  17   2        1.08        3.62     13.12 o 
   3  17   2        0.24       21.00      9.70 o 
  -1 -16   3       13.92       15.95      9.62 o 
   0 -16   3       34.17       23.64     14.14 o 
   1 -16   3        0.01        1.24      6.79 o 
   2 -16   3        0.12      -11.54     13.58 o 
  -4 -15   3        1.57       13.77      8.58 o 
  -3 -15   3       12.99        9.65      8.03 o 
  -2 -15   3       10.56       12.85      9.64 o 
  -1 -15   3       31.44       31.08     11.52 o 
   0 -15   3        1.48        1.83      7.58 o 
   1 -15   3       10.00        8.03      8.82 o 
   2 -15   3       31.76       33.60     17.53 o 
   4 -15   3        1.83      -12.90     12.90 o 
  -5 -14   3        1.33       -8.37      8.37 o 
  -4 -14   3       10.02       -1.36      5.77 o 
  -3 -14   3        0.07       15.02      7.85 o 
  -2 -14   3        2.00        8.33      6.78 o 
  -1 -14   3       42.22       46.88     16.57 o 
   0 -14   3       18.98       20.54     18.38 o 
   1 -14   3       31.24       34.04      8.96 o 
   2 -14   3        3.68        4.05      6.43 o 
   3 -14   3        1.45        1.24      4.64 o 
   4 -14   3       24.17       13.69     12.73 o 
   5 -14   3        1.90        2.83      5.86 o 
   6 -14   3        0.08        3.47      7.57 o 
  -6 -13   3        1.70       11.69      8.01 o 
  -5 -13   3        7.92       -0.83      7.91 o 
  -4 -13   3        5.52       10.56      6.57 o 
  -3 -13   3        5.96       -2.42      8.82 o 
  -2 -13   3       28.70       27.56     12.39 o 
  -1 -13   3        6.03       11.48      7.32 o 
   0 -13   3      126.67      154.46     23.53 o 
   1 -13   3      113.00      123.42     22.08 o 
   2 -13   3       10.81        9.02      5.04 o 
   3 -13   3        6.84        6.67      9.96 o 
   4 -13   3        0.38       12.24      6.28 o 
   5 -13   3       32.65       28.18     10.24 o 
   6 -13   3        1.14       13.94      6.88 o 
   7 -13   3        4.07       15.26     10.35 o 
  -7 -12   3        2.28        2.26     12.56 o 
  -6 -12   3        8.31        7.60      9.59 o 
  -5 -12   3        7.67       15.42      9.21 o 
  -4 -12   3        0.67       17.30      8.64 o 
  -3 -12   3       11.33       15.22      8.92 o 
  -2 -12   3       28.86       28.92      9.90 o 
  -1 -12   3        9.14       12.71      4.98 o 
   0 -12   3        1.40       -0.16      5.22 o 
   1 -12   3       70.18       51.79      8.18 o 
   2 -12   3        2.82        5.79      6.53 o 
   3 -12   3       22.43       24.21      9.96 o 
   4 -12   3       19.27       15.27      8.83 o 
   5 -12   3        0.88        3.30      5.45 o 
   6 -12   3       10.80        6.37     18.27 o 
   7 -12   3        1.80       15.56     10.11 o 
   8 -12   3        0.27       -2.53     10.52 o 
  -8 -11   3        2.95        4.11      7.74 o 
  -7 -11   3       35.79       38.09     33.82 o 
  -6 -11   3        0.39        4.30     12.56 o 
  -5 -11   3        4.47       10.63      8.54 o 
  -4 -11   3        4.20        3.81      8.09 o 
  -3 -11   3       35.27       22.87     15.22 o 
  -2 -11   3       71.96       70.51      7.54 o 
  -1 -11   3      245.49      217.99     39.37 o 
   0 -11   3       62.68       52.54      7.61 o 
   1 -11   3      403.92      453.27     36.52 o 
   2 -11   3        4.84       -0.34      4.22 o 
   3 -11   3       41.38       23.03      7.30 o 
   4 -11   3        4.56       -3.72      6.96 o 
   5 -11   3        0.02        0.10      7.46 o 
   6 -11   3       13.92       12.14      7.61 o 
   7 -11   3       21.13       12.44      8.81 o 
   8 -11   3        0.02        5.68      9.32 o 
   9 -11   3        1.84       15.61     14.48 o 
  -9 -10   3        1.85       17.20     14.93 o 
  -8 -10   3       11.15       13.69      8.03 o 
  -7 -10   3        6.51       -7.43      7.43 o 
  -6 -10   3      131.31       72.68     20.76 o 
  -5 -10   3       32.93       17.55      8.19 o 
  -4 -10   3      135.47      185.15     34.79 o 
  -3 -10   3       45.41       39.10      6.53 o 
  -2 -10   3       50.85       44.10      6.86 o 
  -1 -10   3       17.52       18.45      5.88 o 
   0 -10   3     2340.81     2580.73     81.38 o 
   1 -10   3        0.01        1.73      5.19 o 
   2 -10   3        2.88        4.96      3.89 o 
   3 -10   3       18.87       16.92      7.71 o 
   4 -10   3        4.57        8.43      6.14 o 
   5 -10   3       52.59       40.84      9.68 o 
   6 -10   3       11.89       27.48     16.01 o 
   7 -10   3        1.33       11.61      9.12 o 
   8 -10   3        1.53       19.40     10.13 o 
   9 -10   3       21.48       50.28     16.16 o 
  10 -10   3        3.06       15.40      9.06 o 
  -9  -9   3        1.88        3.96      8.03 o 
  -8  -9   3        3.41       -0.23      8.01 o 
  -7  -9   3       10.85        2.26      8.15 o 
  -6  -9   3       29.17       24.15      9.57 o 
  -5  -9   3      167.22      192.33     12.88 o 
  -4  -9   3        2.24        1.65      5.56 o 
  -3  -9   3        0.69       -0.62      6.81 o 
  -2  -9   3      225.32      232.34     13.70 o 
  -1  -9   3        0.53        1.73      4.90 o 
   0  -9   3       28.44       29.28      6.80 o 
   1  -9   3       83.17       64.86      8.30 o 
   2  -9   3       16.40        7.16      5.75 o 
   3  -9   3        8.38        4.64      3.85 o 
   4  -9   3      154.05      115.40     16.01 o 
   5  -9   3        0.74       -2.12      7.26 o 
   6  -9   3       17.27       20.05      8.85 o 
   7  -9   3        2.75        7.61      7.97 o 
   8  -9   3        0.30       -4.82      8.37 o 
   9  -9   3       12.83       27.38     10.86 o 
  10  -9   3        0.03       -2.82      8.76 o 
 -10  -8   3        4.41       20.82     13.58 o 
  -9  -8   3        7.72       32.69     18.21 o 
  -8  -8   3        1.10       -6.66      6.66 o 
  -7  -8   3      127.10      146.19     21.21 o 
  -6  -8   3       65.28       60.17      9.12 o 
  -5  -8   3       90.67      100.31     12.44 o 
  -4  -8   3       25.20       25.43     12.90 o 
  -3  -8   3        5.88        8.73      4.49 o 
  -2  -8   3       62.72       74.90      7.63 o 
  -1  -8   3       18.90       15.81      4.95 o 
   0  -8   3       73.38       68.07      7.68 o 
   1  -8   3      227.94      263.48     10.10 o 
   2  -8   3      256.87      269.06     11.38 o 
   3  -8   3       20.50       18.41      5.29 o 
   4  -8   3        6.26        4.67      4.45 o 
   5  -8   3       99.31      109.71     17.00 o 
   6  -8   3       67.12       49.94     10.48 o 
   7  -8   3       67.27       69.45     12.19 o 
   8  -8   3        2.02        8.96     21.66 o 
   9  -8   3        2.23       16.15      8.21 o 
  10  -8   3        4.31       10.02      8.43 o 
  11  -8   3        7.79       15.15      8.82 o 
 -10  -7   3        1.45       38.69     16.63 o 
  -9  -7   3        0.73        6.53      6.20 o 
  -8  -7   3       44.83       32.95     10.59 o 
  -7  -7   3      116.90      128.18     10.14 o 
  -6  -7   3        1.07       -0.68      4.75 o 
  -5  -7   3       73.89       72.53     11.34 o 
  -4  -7   3      261.06      274.62     14.16 o 
  -3  -7   3       25.47       17.03      5.91 o 
  -2  -7   3      103.13      142.32     18.02 o 
  -1  -7   3        4.67        6.74      4.11 o 
   0  -7   3       20.58       16.37      5.51 o 
   1  -7   3        6.71        9.37      4.19 o 
   2  -7   3      112.04      111.39      7.61 o 
   3  -7   3       57.93       65.18      7.38 o 
   4  -7   3       11.11        6.18      3.98 o 
   5  -7   3        0.20        5.50      6.98 o 
   6  -7   3       68.45       66.12     14.47 o 
   7  -7   3       20.77       18.56      8.75 o 
   8  -7   3        1.18        9.52      9.96 o 
   9  -7   3        3.89       24.77     15.61 o 
  10  -7   3       11.07       14.37      7.27 o 
  11  -7   3        0.22       26.92      8.23 o 
 -10  -6   3        5.64       -0.34     11.99 o 
  -9  -6   3        9.81        3.29      4.91 o 
  -8  -6   3       67.23       53.26      9.12 o 
  -7  -6   3        1.36       10.21      7.51 o 
  -6  -6   3      244.92      250.06     11.51 o 
  -5  -6   3      357.98      436.15     31.22 o 
  -4  -6   3        5.90        1.16      6.41 o 
  -3  -6   3        3.01        7.25      4.31 o 
  -2  -6   3      426.02      415.10     15.00 o 
  -1  -6   3      321.76      361.35      8.80 o 
   0  -6   3      334.26      347.46     13.40 o 
   1  -6   3      253.70      274.47      9.37 o 
   2  -6   3      428.60      488.24     10.96 o 
   3  -6   3       16.42       15.50      5.65 o 
   4  -6   3     1161.55     1363.02     38.32 o 
   5  -6   3      352.26      386.36     14.57 o 
   6  -6   3       19.70       33.45     11.14 o 
   7  -6   3       96.37      111.94     21.27 o 
   8  -6   3       16.39       12.44     11.99 o 
   9  -6   3        0.12       -3.38      7.92 o 
  10  -6   3       27.72       36.38     13.91 o 
  11  -6   3        0.78       -1.28     11.82 o 
 -10  -5   3        5.75       -9.96     12.44 o 
  -9  -5   3       21.40       14.97      5.93 o 
  -8  -5   3       39.37       29.18      7.82 o 
  -7  -5   3      123.26      123.70     13.85 o 
  -6  -5   3       22.78       22.86      5.62 o 
  -5  -5   3      401.28      392.06     13.32 o 
  -4  -5   3       70.27       56.81      6.84 o 
  -3  -5   3        2.90       10.01      3.87 o 
  -2  -5   3      141.05      157.10      8.05 o 
  -1  -5   3      752.14      922.56     16.37 o 
   0  -5   3      279.03      282.24     12.45 o 
   1  -5   3      352.76      374.60      9.94 o 
   2  -5   3      235.30      300.51     11.78 o 
   3  -5   3       71.33       80.43      4.83 o 
   4  -5   3        0.92        4.57      6.22 o 
   5  -5   3       34.39       17.93      7.12 o 
   6  -5   3        3.47        0.34     10.86 o 
   7  -5   3      154.98      128.17     17.99 o 
   8  -5   3      208.29      194.66     21.71 o 
   9  -5   3       37.50       40.00     11.85 o 
  10  -5   3        3.56        1.46      8.55 o 
  11  -5   3        8.41      -14.88     16.52 o 
  12  -5   3        1.54       -8.25      8.60 o 
 -11  -4   3       19.95       29.07     14.82 o 
 -10  -4   3        3.16       11.53      8.90 o 
  -9  -4   3        0.01        6.88      5.09 o 
  -8  -4   3        2.93        8.35      5.43 o 
  -7  -4   3       45.53       58.56      8.06 o 
  -6  -4   3        0.62       -1.49      6.96 o 
  -5  -4   3       27.68       22.74      6.63 o 
  -4  -4   3      241.42      295.01     12.94 o 
  -3  -4   3     1188.64     1296.49     19.01 o 
  -2  -4   3      570.32      517.63     12.63 o 
  -1  -4   3       60.76       49.33      4.61 o 
   0  -4   3       94.29       76.29      8.14 o 
   1  -4   3        3.21        0.43      2.03 o 
   2  -4   3      245.97      241.72     10.52 o 
   3  -4   3        3.05        1.78      1.01 o 
   4  -4   3     2092.14     2275.02     37.60 o 
   5  -4   3       21.50       18.33      9.39 o 
   6  -4   3     1035.98     1087.61     26.81 o 
   7  -4   3      488.08      580.17     46.83 o 
   8  -4   3        5.27       -6.54      7.87 o 
   9  -4   3        1.22        0.88      4.91 o 
  10  -4   3       14.52        6.03      5.17 o 
  11  -4   3        1.29       12.30      8.08 o 
  12  -4   3        0.39        9.79     13.01 o 
 -11  -3   3       14.62        9.85      8.86 o 
 -10  -3   3        1.33        3.29      8.37 o 
  -9  -3   3        2.14       21.08      9.75 o 
  -8  -3   3       12.37       17.26      8.12 o 
  -7  -3   3      123.91      133.16      9.49 o 
  -6  -3   3       44.43       55.14      7.38 o 
  -5  -3   3      276.44      278.73     26.80 o 
  -4  -3   3      160.53      201.60     10.86 o 
  -3  -3   3      232.31      246.81      9.85 o 
  -2  -3   3      560.86      599.30     13.19 o 
  -1  -3   3      402.25      369.33     13.75 o 
   0  -3   3     2008.49     2049.10     36.30 o 
   1  -3   3      515.53      525.73     12.94 o 
   2  -3   3      924.91      965.78     14.85 o 
   3  -3   3      785.41      787.97     18.16 o 
   4  -3   3      251.73      296.28     18.33 o 
   5  -3   3      603.48      685.34     19.06 o 
   6  -3   3      162.99      146.05     13.28 o 
   7  -3   3        2.25        3.83      5.62 o 
   8  -3   3        0.66       -5.84     13.69 o 
   9  -3   3        5.61       14.73      6.55 o 
  10  -3   3        5.74       18.75      9.03 o 
  11  -3   3        1.29        6.06      9.39 o 
  12  -3   3        0.14       16.96      9.00 o 
 -11  -2   3        8.54       13.31     23.42 o 
 -10  -2   3        2.03       -3.11      7.18 o 
  -9  -2   3        0.22        5.50      3.93 o 
  -8  -2   3        1.30       -4.36      6.04 o 
  -7  -2   3       83.56       81.43      8.67 o 
  -6  -2   3        4.88        0.46      4.30 o 
  -5  -2   3      295.55      289.36     13.87 o 
  -4  -2   3      146.52      148.10     11.17 o 
  -3  -2   3     4446.40     4742.12     53.81 o 
  -2  -2   3      215.31      181.61      6.44 o 
  -1  -2   3     2134.21     2271.67     21.87 o 
   0  -2   3     1822.00     1619.34     26.46 o 
   1  -2   3     1855.02     1749.56     23.26 o 
   2  -2   3      166.09      141.40      3.15 o 
   3  -2   3      312.12      338.06     12.31 o 
   4  -2   3      401.04      420.53     16.27 o 
   5  -2   3       24.11       22.83      4.23 o 
   6  -2   3      131.87      124.32     11.14 o 
   7  -2   3        9.64        3.05      7.39 o 
   8  -2   3        3.37        7.26      5.78 o 
   9  -2   3      231.71      181.02     32.49 o 
  10  -2   3      120.32      101.48     19.06 o 
  11  -2   3       35.12       36.18      9.40 o 
  12  -2   3       16.15       28.55     18.04 o 
 -11  -1   3        5.54       16.17     21.83 o 
 -10  -1   3       16.53       25.17     10.31 o 
  -9  -1   3        3.00       11.49      6.03 o 
  -8  -1   3       10.26        7.95      6.92 o 
  -7  -1   3      122.73      142.34     15.03 o 
  -6  -1   3        1.18        3.28      4.54 o 
  -5  -1   3      130.80      112.14     10.38 o 
  -4  -1   3      124.62      124.05      7.38 o 
  -3  -1   3      186.57      147.14      9.67 o 
  -2  -1   3     3366.66     3421.74     28.96 o 
  -1  -1   3      645.02      644.88     10.52 o 
   0  -1   3     2110.31     2101.11     35.90 o 
   1  -1   3     1161.26     1149.65     19.44 o 
   2  -1   3      126.14      125.57      2.53 o 
   3  -1   3        9.87        7.69      2.42 o 
   4  -1   3       52.15       59.49      7.08 o 
   5  -1   3        0.37        5.16      3.45 o 
   6  -1   3       19.71       22.91      3.88 o 
   7  -1   3      294.37      334.84     27.42 o 
   8  -1   3       52.78       51.33      9.92 o 
   9  -1   3        6.76        4.35      6.81 o 
  10  -1   3       93.83       78.32     16.55 o 
  11  -1   3        5.08        5.28      6.37 o 
  12  -1   3        3.86       -2.00      7.97 o 
  13  -1   3        0.58       10.76     13.86 o 
 -11   0   3        0.00        6.57      8.32 o 
 -10   0   3        0.50        0.62      6.96 o 
  -9   0   3        0.06        2.18      7.50 o 
  -8   0   3      349.40      361.07     15.60 o 
  -7   0   3       14.18       17.36      5.74 o 
  -6   0   3      318.69      324.50     10.63 o 
  -5   0   3      379.57      407.88      9.50 o 
  -4   0   3      680.70      709.49     15.32 o 
  -3   0   3      199.01      214.47      7.06 o 
  -2   0   3       32.05       35.25      4.76 o 
  -1   0   3      574.51      549.26     12.78 o 
   0   0   3     3829.48     3535.17     30.20 o 
   1   0   3      348.02      346.07     11.95 o 
   2   0   3      291.78      267.06      7.34 o 
   3   0   3      142.95      125.91      3.83 o 
   4   0   3      253.82      216.78     32.05 o 
   5   0   3        0.25       -0.96      3.15 o 
   6   0   3       66.24       65.32      8.89 o 
   7   0   3        0.37        3.23      3.86 o 
   8   0   3       33.93       39.09      8.42 o 
   9   0   3      144.81      145.20     10.91 o 
  10   0   3       26.48       20.17      7.34 o 
  11   0   3        4.96        4.59      4.88 o 
  12   0   3       22.05       14.41     17.48 o 
  13   0   3        0.97       -3.80     12.61 o 
 -11   1   3        1.64        6.56     13.80 o 
 -10   1   3        1.25       11.32      8.37 o 
  -9   1   3       11.75       10.79      7.66 o 
  -8   1   3      158.71      152.32     10.61 o 
  -7   1   3      259.23      216.92     13.48 o 
  -6   1   3       65.61       75.09      9.85 o 
  -5   1   3        0.45        0.96      4.84 o 
  -4   1   3       29.59       37.75      3.94 o 
  -3   1   3        4.24       -1.71      2.55 o 
  -2   1   3      167.58      143.90      4.10 o 
  -1   1   3       31.15       36.81      5.62 o 
   1   1   3     5211.13     4942.63     26.94 o 
   2   1   3      597.65      584.04     13.74 o 
   3   1   3       53.06       45.95      5.39 o 
   4   1   3      597.92      571.40     14.08 o 
   5   1   3      299.48      300.02     11.31 o 
   6   1   3      581.64      534.08     14.58 o 
   7   1   3        1.62        7.74      4.81 o 
   8   1   3       99.72      100.10     10.72 o 
   9   1   3      131.96      145.79     20.58 o 
  10   1   3        0.01        1.42      5.69 o 
  11   1   3       26.09       29.24      9.13 o 
  12   1   3        4.30       -3.23      9.90 o 
  13   1   3        0.82        7.99      6.77 o 
 -11   2   3        6.11       -6.90     11.20 o 
 -10   2   3       11.40       11.54     12.67 o 
  -9   2   3       29.72       41.65      8.34 o 
  -8   2   3       49.83       56.75     11.26 o 
  -7   2   3        6.87        2.90      4.71 o 
  -6   2   3      300.51      269.01     20.21 o 
  -5   2   3       23.49       17.81      6.12 o 
  -4   2   3      852.57      888.43     17.71 o 
  -3   2   3     1227.19     1319.33     19.30 o 
  -2   2   3     1427.70     1386.50     23.46 o 
  -1   2   3      188.72      190.45      4.49 o 
   0   2   3      131.34      105.98      7.23 o 
   1   2   3      360.13      348.21      9.01 o 
   2   2   3    32161.51    29419.86   4263.33 o 
   3   2   3      156.79      149.22      5.69 o 
   4   2   3        8.02        1.16      5.03 o 
   5   2   3      251.39      250.77      9.97 o 
   6   2   3        4.90        4.46      3.63 o 
   7   2   3      396.29      360.47     12.15 o 
   8   2   3      120.55      146.08     20.89 o 
   9   2   3        0.87        2.83      4.37 o 
  10   2   3        8.63       12.14      5.71 o 
  11   2   3       21.01       25.77      6.74 o 
  12   2   3        4.31        6.79      5.07 o 
  13   2   3        0.25        0.91     10.97 o 
 -11   3   3        1.33      -11.31     11.99 o 
 -10   3   3       20.92        9.77      7.18 o 
  -9   3   3      166.22      161.40     18.83 o 
  -8   3   3      617.38      684.18     29.59 o 
  -7   3   3      846.54      967.55     28.41 o 
  -6   3   3      262.44      259.09     15.83 o 
  -5   3   3        5.19        4.18      4.99 o 
  -4   3   3     1226.47     1342.75     41.23 o 
  -3   3   3     2937.11     3189.11     45.33 o 
  -2   3   3      985.77     1047.57     20.99 o 
  -1   3   3     2281.56     2411.80     18.04 o 
   0   3   3     3266.29     3201.50     27.18 o 
   1   3   3     4097.30     4030.86     28.51 o 
   2   3   3      718.37      675.06     14.41 o 
   3   3   3     1022.53      895.85     13.78 o 
   4   3   3        2.95        3.72      4.00 o 
   5   3   3      228.24      276.17     12.71 o 
   6   3   3      310.08      305.78     11.44 o 
   7   3   3       70.18       63.49      8.50 o 
   8   3   3        1.69       23.52     13.82 o 
   9   3   3       10.15        7.48     13.97 o 
  10   3   3       16.74        6.11      5.25 o 
  11   3   3        3.09       -1.66      5.72 o 
  12   3   3        1.01       -1.66      7.86 o 
  13   3   3        0.01       21.04     11.77 o 
 -11   4   3        0.00       -0.45     12.90 o 
 -10   4   3        0.87       10.29      9.05 o 
  -9   4   3       32.65       22.63      6.33 o 
  -8   4   3        3.57        7.08      6.22 o 
  -7   4   3       27.54       23.03      6.53 o 
  -6   4   3        5.14        0.92      4.41 o 
  -5   4   3       16.19       17.33      6.48 o 
  -4   4   3        0.04        3.75      3.70 o 
  -3   4   3       78.99       74.86      4.66 o 
  -2   4   3       25.72       28.05      3.91 o 
  -1   4   3     2951.19     2973.72     42.45 o 
   0   4   3       25.49       27.10      3.53 o 
   1   4   3     5464.74     5125.80     52.21 o 
   2   4   3      210.24      201.34      4.57 o 
   3   4   3       12.03       19.60      3.44 o 
   4   4   3       12.73       11.40      2.83 o 
   5   4   3      140.91      124.89     11.20 o 
   6   4   3       33.54       36.78      7.22 o 
   7   4   3       51.79       52.64     10.14 o 
   8   4   3        0.37        2.47      5.44 o 
   9   4   3       77.11       50.59      8.75 o 
  10   4   3       44.25       34.87      8.43 o 
  11   4   3        0.12       -0.03      3.47 o 
  12   4   3        7.11        9.85      6.38 o 
 -11   5   3        6.77       -5.54     11.43 o 
 -10   5   3       23.21       19.12     10.75 o 
  -9   5   3        2.54       -4.15      4.15 o 
  -8   5   3      192.56      180.94     20.52 o 
  -7   5   3        0.00        5.71      4.21 o 
  -6   5   3      134.38      117.34     10.55 o 
  -5   5   3        0.65       10.24      4.58 o 
  -4   5   3      156.71      155.54     15.88 o 
  -3   5   3       36.43       36.15      4.29 o 
  -2   5   3        8.78        7.32      3.31 o 
  -1   5   3      171.50      151.71     15.67 o 
   0   5   3      710.12      752.36     13.43 o 
   1   5   3      170.92      187.43      6.90 o 
   2   5   3      295.42      307.02     12.64 o 
   3   5   3      121.64      113.49      8.48 o 
   4   5   3      163.64      163.66      8.56 o 
   5   5   3       16.00       26.91      3.93 o 
   6   5   3      354.57      374.62     15.19 o 
   7   5   3       21.40       12.99      5.33 o 
   8   5   3       10.01       10.53      5.78 o 
   9   5   3       18.46       12.39      4.88 o 
  10   5   3       12.97       10.94      4.62 o 
  11   5   3       20.54        7.07      6.56 o 
  12   5   3       30.90       25.42      8.96 o 
 -10   6   3        0.09      -11.20     11.20 o 
  -9   6   3       16.73        3.49      7.01 o 
  -8   6   3       23.71       10.24     18.33 o 
  -7   6   3       95.10      100.53      9.74 o 
  -6   6   3      456.79      483.09     48.59 o 
  -5   6   3      789.38      823.47     18.96 o 
  -4   6   3       29.90       21.87      5.42 o 
  -3   6   3        1.66        3.82      3.07 o 
  -2   6   3     3123.42     3301.14     41.50 o 
  -1   6   3       16.60       18.33      4.10 o 
   0   6   3      604.01      620.89     15.07 o 
   1   6   3      774.76      871.96     14.18 o 
   2   6   3       25.66       24.44      4.77 o 
   3   6   3        1.20       22.63     12.22 o 
   4   6   3      169.09      150.90     21.61 o 
   5   6   3        2.94        6.81      2.13 o 
   6   6   3       24.46       18.31      7.58 o 
   7   6   3       43.93       48.07      9.09 o 
   8   6   3        1.62       -0.26      3.10 o 
   9   6   3      162.00      161.39     13.99 o 
  10   6   3       17.13       27.43      9.67 o 
  11   6   3        1.46        0.17      8.08 o 
  12   6   3        9.20       11.61      7.76 o 
 -10   7   3        0.22       -6.67     11.88 o 
  -9   7   3        6.69       13.91     11.20 o 
  -8   7   3        6.71        7.16      5.96 o 
  -7   7   3        1.83       -2.08      5.34 o 
  -6   7   3       23.22       17.97      5.53 o 
  -5   7   3       84.98       80.32     11.09 o 
  -4   7   3      134.05      187.03     34.79 o 
  -3   7   3      102.63      127.92     21.30 o 
  -2   7   3       26.79       25.91      4.16 o 
  -1   7   3     1586.26     1922.54     24.86 o 
   0   7   3      106.48       84.54      6.44 o 
   1   7   3       15.51       11.64      3.57 o 
   2   7   3        9.84       20.27      4.07 o 
   3   7   3      127.43      174.02     17.30 o 
   4   7   3       82.29       64.48      9.62 o 
   5   7   3       81.03       77.49     15.05 o 
   6   7   3      360.99      331.15     17.48 o 
   7   7   3        7.57       17.62      9.45 o 
   8   7   3      114.69       47.00     41.69 o 
   9   7   3       53.27       47.67     15.72 o 
  10   7   3        9.68       23.87     11.04 o 
  11   7   3        0.01        2.23      8.62 o 
  12   7   3        9.69       10.48     12.95 o 
 -10   8   3        6.30       13.58      8.60 o 
  -9   8   3        3.86       20.14      8.94 o 
  -8   8   3       31.19       35.43      7.88 o 
  -7   8   3        0.21        3.58      3.05 o 
  -6   8   3        2.32       13.57      7.54 o 
  -5   8   3       23.21       19.20      7.10 o 
  -4   8   3      166.36      138.66     11.63 o 
  -3   8   3       16.82       25.63      6.89 o 
  -2   8   3        7.56        4.07      3.82 o 
  -1   8   3      202.57      236.28     12.41 o 
   0   8   3      526.88      687.23     19.09 o 
   1   8   3       19.10       37.50      4.51 o 
   2   8   3        0.62        1.99      2.55 o 
   3   8   3      182.70      189.84     18.50 o 
   4   8   3      361.91      395.38     14.45 o 
   6   8   3        2.91      -11.37     11.37 o 
   7   8   3       27.38       15.48      8.84 o 
   8   8   3        2.13        3.56      8.29 o 
   9   8   3      166.21      166.93     21.80 o 
  10   8   3        5.62       32.13     10.60 o 
  11   8   3        0.18       -0.57      5.65 o 
  12   8   3        8.30        9.33      6.49 o 
  -9   9   3        0.25        7.01      8.26 o 
  -8   9   3        0.26        2.36      6.00 o 
  -7   9   3       27.49       45.81     12.10 o 
  -6   9   3        0.23       -2.76      6.44 o 
  -5   9   3       41.67       34.12      6.18 o 
  -4   9   3        3.85       10.41      4.64 o 
  -3   9   3      114.04      136.76     15.53 o 
  -2   9   3       80.72       98.84     10.53 o 
  -1   9   3       23.46       31.31      5.79 o 
   0   9   3      128.33      117.17     11.97 o 
   1   9   3      191.54      213.14     26.03 o 
   2   9   3       76.94       59.20     16.44 o 
   3   9   3      168.86      210.58     15.26 o 
   4   9   3        0.29        3.09      7.61 o 
   5   9   3       33.71       36.65     16.06 o 
   6   9   3       25.57       35.06     10.13 o 
   7   9   3        0.23       22.77     22.46 o 
   8   9   3        0.75        2.20      8.79 o 
   9   9   3        4.74        7.24      6.67 o 
  10   9   3       25.57        9.91      8.22 o 
  11   9   3       17.99       12.91      9.16 o 
  -9  10   3        0.06      -11.88     11.88 o 
  -8  10   3       13.55        5.31      9.50 o 
  -7  10   3        7.19        5.32      7.18 o 
  -6  10   3      245.61      350.15     86.83 o 
  -5  10   3       49.50       30.85     16.11 o 
  -4  10   3      182.70      161.14     13.05 o 
  -3  10   3       36.01       34.74      6.65 o 
  -2  10   3       21.04       23.80      5.22 o 
  -1  10   3       97.51       95.63     11.78 o 
   0  10   3        3.15       10.42      4.90 o 
   1  10   3       12.00       16.28      6.51 o 
   2  10   3        2.66        1.76      4.19 o 
   3  10   3       21.39        3.24     13.46 o 
   4  10   3        1.77       11.53      9.16 o 
   5  10   3        4.04       28.48     12.05 o 
   6  10   3        3.95       13.23      9.72 o 
   7  10   3       42.55       38.82     11.27 o 
   8  10   3       32.41       16.30     15.05 o 
   9  10   3       14.45       16.94      8.07 o 
  10  10   3        0.25       -7.15     12.56 o 
  11  10   3        2.78        0.56     12.39 o 
  -8  11   3       18.13       14.08      9.73 o 
  -7  11   3        2.80       -2.41      7.08 o 
  -6  11   3       63.18       49.83     11.65 o 
  -5  11   3       20.60       19.49      6.23 o 
  -4  11   3        0.07        0.06      4.73 o 
  -3  11   3       45.28       58.29      8.22 o 
  -2  11   3        6.64        4.47      7.99 o 
  -1  11   3        5.08        3.67      3.27 o 
   0  11   3        1.68        3.27      5.28 o 
   1  11   3       19.18       20.11      5.63 o 
   2  11   3        9.17       21.68      7.04 o 
   3  11   3        7.29        3.67      5.36 o 
   4  11   3       21.59       23.86     10.03 o 
   5  11   3       10.04       12.72     31.79 o 
   6  11   3        3.83       10.87     10.12 o 
   7  11   3        3.92       27.75     11.13 o 
   8  11   3        0.68       19.93     21.27 o 
   9  11   3       31.26       47.10      8.58 o 
  10  11   3       10.63       17.28     10.84 o 
  -7  12   3        3.43       11.36      6.79 o 
  -6  12   3        0.00       -0.83     11.43 o 
  -5  12   3        4.44        3.91      7.41 o 
  -4  12   3        6.09        8.59      5.07 o 
  -3  12   3       78.63       64.43      9.69 o 
  -2  12   3        0.51        1.20      4.90 o 
  -1  12   3        2.23       -4.22      5.74 o 
   0  12   3       14.42       14.39      7.51 o 
   1  12   3        0.01        2.67      6.92 o 
   2  12   3       25.20       27.50     13.18 o 
   3  12   3       19.73       11.86      8.18 o 
   4  12   3        5.12       21.36     10.09 o 
   5  12   3        3.58        1.44     10.24 o 
   6  12   3        3.64       14.69     10.35 o 
   7  12   3       14.42       26.92     18.78 o 
   8  12   3       66.15       45.77     11.52 o 
   9  12   3        0.01       10.91     10.37 o 
  10  12   3        0.93       14.31     11.01 o 
  -7  13   3        0.05        8.65     22.00 o 
  -6  13   3       51.46       44.86     15.25 o 
  -5  13   3       37.85       43.98      8.87 o 
  -4  13   3        0.74        7.11      5.35 o 
  -3  13   3       39.16       26.69      7.25 o 
  -2  13   3        5.51        9.22      4.55 o 
  -1  13   3        0.43        2.91      3.53 o 
   0  13   3        6.69        4.17      4.56 o 
   1  13   3       15.98       22.28      8.43 o 
   2  13   3       12.83       19.32      9.43 o 
   3  13   3        2.69        5.33      8.03 o 
   4  13   3        8.75        7.29      6.63 o 
   5  13   3        0.07        0.07      8.65 o 
   6  13   3        4.81       14.01     10.73 o 
   7  13   3       57.28       53.75     12.09 o 
   8  13   3        7.75       30.23     14.41 o 
   9  13   3        0.32       10.59     10.79 o 
  -6  14   3       27.51       25.90     15.50 o 
  -5  14   3        0.38        5.77      7.75 o 
  -4  14   3       36.99       48.25      9.72 o 
  -3  14   3       19.59       15.87      5.38 o 
  -2  14   3       22.38       19.98      6.18 o 
  -1  14   3       69.00       83.15     19.01 o 
   0  14   3       74.00       55.84     24.83 o 
   1  14   3       92.90       99.54     17.26 o 
   2  14   3       52.43       77.98     14.03 o 
   3  14   3       20.54       24.56     10.53 o 
   4  14   3       16.68       23.74      9.22 o 
   5  14   3        3.06        1.15      6.73 o 
   6  14   3        5.00        4.56     11.65 o 
   7  14   3       37.47       41.15     29.53 o 
   8  14   3       13.40       28.35     11.31 o 
  -5  15   3        5.99       -0.57     12.10 o 
  -4  15   3        3.79        1.36     11.43 o 
  -3  15   3       34.46       36.65     17.87 o 
  -2  15   3        1.31       -1.35      6.55 o 
  -1  15   3       24.60       21.38      6.60 o 
   0  15   3        1.45        9.90      9.56 o 
   1  15   3        7.98        2.08      6.92 o 
   2  15   3       34.80       53.78     18.89 o 
   3  15   3       21.67        7.11      9.62 o 
   4  15   3        8.97       12.87     11.82 o 
   5  15   3        2.40        1.20      7.01 o 
   6  15   3        0.23        9.56      8.60 o 
   7  15   3        0.26       -9.66      9.66 o 
  -3  16   3       10.01       10.86     13.80 o 
  -2  16   3       18.72        8.03      8.71 o 
  -1  16   3        0.73        1.56      5.73 o 
   0  16   3        8.98        2.84      8.22 o 
   1  16   3        8.13        3.75      8.12 o 
   2  16   3       28.66       35.63     10.51 o 
   3  16   3        8.30        3.45      7.79 o 
   4  16   3        2.42       12.46      8.80 o 
   5  16   3        3.66       -5.05     10.86 o 
   6  16   3        0.54       -3.32      8.26 o 
  -1  17   3        0.71       26.02     13.91 o 
   0  17   3        1.86       -0.71     12.33 o 
   1  17   3        2.22        5.91      7.09 o 
   2  17   3        1.68       -2.00      4.88 o 
   3  17   3       47.57       41.68     13.38 o 
   4  17   3       13.38       27.89     15.33 o 
  -3 -15   4        7.74       11.16     13.52 o 
  -2 -15   4        0.18       12.49      9.04 o 
  -1 -15   4        4.05       12.89     10.62 o 
   0 -15   4        9.44       26.25      9.96 o 
   1 -15   4        2.31      -12.44     12.44 o 
   3 -15   4        0.32       13.69     14.03 o 
   4 -15   4        1.14       13.46     14.37 o 
  -4 -14   4        1.99        7.42      7.52 o 
  -3 -14   4        0.28       22.19      9.08 o 
  -2 -14   4        1.70       13.81      9.63 o 
  -1 -14   4        0.18        6.68      6.75 o 
   0 -14   4        4.77        9.94      9.28 o 
   1 -14   4       64.50       56.00     12.56 o 
   2 -14   4       15.53       35.07     13.91 o 
   3 -14   4       32.45       38.03      8.83 o 
   4 -14   4        9.85       11.09      7.13 o 
   5 -14   4        4.96       -1.06      6.43 o 
   6 -14   4        0.01        6.50      9.45 o 
  -6 -13   4       12.31       28.34      7.72 o 
  -5 -13   4       11.70        7.90      7.68 o 
  -4 -13   4       11.69        6.82     10.12 o 
  -3 -13   4       16.64       36.59     10.80 o 
  -2 -13   4       10.80        5.47      7.34 o 
  -1 -13   4        0.12        6.45      6.60 o 
   0 -13   4        6.81       10.43      9.55 o 
   1 -13   4        1.62        4.15      5.83 o 
   2 -13   4        0.58        8.60     14.08 o 
   3 -13   4        0.53        5.99      8.40 o 
   4 -13   4       16.95       17.91     21.61 o 
   5 -13   4        2.47        7.33      7.71 o 
   6 -13   4        0.10        7.87     13.46 o 
   7 -13   4        0.41       -7.22     15.39 o 
  -7 -12   4        9.32       41.63     19.01 o 
  -6 -12   4        4.20       13.20      8.13 o 
  -5 -12   4        1.09        4.07      6.90 o 
  -4 -12   4        0.19       -4.07      9.33 o 
  -3 -12   4        4.56        1.36      5.62 o 
  -2 -12   4        0.16       -5.55      7.16 o 
  -1 -12   4       29.44       18.85      5.69 o 
   0 -12   4        3.57       11.54      5.71 o 
   1 -12   4        4.78       -0.20      4.05 o 
   2 -12   4        1.56        6.00      4.84 o 
   3 -12   4        0.83        8.73      6.56 o 
   4 -12   4       23.32       28.04     10.37 o 
   5 -12   4        6.22       29.29     11.17 o 
   6 -12   4       13.16       27.45     11.58 o 
   7 -12   4       15.58       23.11      9.86 o 
   8 -12   4        0.00       18.63      9.60 o 
  -7 -11   4       12.40       13.62     26.41 o 
  -6 -11   4        0.02        0.99      5.04 o 
  -5 -11   4        2.86        7.57      9.62 o 
  -4 -11   4        1.03       -2.11      7.98 o 
  -3 -11   4        0.09       11.65      6.41 o 
  -2 -11   4        0.05       -3.43      5.14 o 
  -1 -11   4        4.16        6.66      4.48 o 
   0 -11   4        5.83       -1.88      6.62 o 
   1 -11   4        3.74        1.95      4.21 o 
   2 -11   4        8.45        9.12      5.90 o 
   3 -11   4        8.97       18.10      9.12 o 
   4 -11   4       17.10       11.48      7.99 o 
   5 -11   4       22.37        9.46      7.61 o 
   6 -11   4        3.43        2.88      7.55 o 
   7 -11   4       19.74       19.55      9.86 o 
   8 -11   4        1.76        8.34      8.26 o 
   9 -11   4        1.48       -8.87      8.87 o 
  -8 -10   4       28.55       12.67     12.44 o 
  -7 -10   4        0.69       10.80     15.50 o 
  -6 -10   4       58.61       44.21      7.98 o 
  -5 -10   4        5.51       11.76      8.72 o 
  -4 -10   4        0.02        5.39      4.56 o 
  -3 -10   4      114.36       92.34     15.19 o 
  -2 -10   4        0.25        2.33      4.46 o 
  -1 -10   4        0.15       -0.19      8.10 o 
   0 -10   4       53.29       49.67      7.21 o 
   1 -10   4        8.16       18.34      5.41 o 
   2 -10   4       42.03       32.02      8.29 o 
   3 -10   4       34.25       29.04      6.29 o 
   4 -10   4        0.23       -0.72      6.36 o 
   5 -10   4      256.92      243.19     21.74 o 
   6 -10   4        4.48        7.31      9.03 o 
   7 -10   4        1.27        1.25      7.50 o 
   8 -10   4        0.24       -6.70      8.51 o 
   9 -10   4       15.41       20.34     14.59 o 
  10 -10   4        0.07        2.05      8.28 o 
  -9  -9   4       14.54       15.50     16.40 o 
  -8  -9   4       14.20       17.65     17.65 o 
  -7  -9   4       56.36       42.28      8.02 o 
  -6  -9   4       24.39       24.64     20.48 o 
  -5  -9   4       13.37        8.75      5.25 o 
  -4  -9   4        9.22       16.21      5.27 o 
  -3  -9   4      178.26      173.81     14.77 o 
  -2  -9   4       14.21       15.57      5.69 o 
  -1  -9   4       95.68       80.11     11.14 o 
   0  -9   4        4.24       13.12      8.83 o 
   1  -9   4       83.60       80.56      9.86 o 
   2  -9   4       48.50       74.18      9.83 o 
   3  -9   4       11.23       15.76      4.38 o 
   4  -9   4       35.92       39.97     11.67 o 
   5  -9   4        5.46        1.59      8.31 o 
   6  -9   4       23.75       11.25      9.90 o 
   7  -9   4        2.50       -9.28      9.28 o 
   8  -9   4        3.28        2.84      4.72 o 
   9  -9   4        4.13        5.01      7.33 o 
  10  -9   4        3.02        0.92     10.75 o 
  -9  -8   4       17.49       26.58     16.63 o 
  -8  -8   4       29.83       28.90     10.64 o 
  -7  -8   4      283.69      280.44    197.63 o 
  -6  -8   4       20.27       24.72      7.12 o 
  -5  -8   4       69.47       72.52     15.41 o 
  -4  -8   4      650.09      658.30     40.05 o 
  -3  -8   4      115.28      111.14     10.63 o 
  -2  -8   4      106.52      115.73     10.94 o 
  -1  -8   4       31.12       28.07      6.02 o 
   0  -8   4      318.98      341.60     15.47 o 
   1  -8   4       56.70       65.80      7.42 o 
   2  -8   4        5.05        3.20      7.41 o 
   3  -8   4        0.24        2.66      6.33 o 
   4  -8   4       57.44       48.18     13.21 o 
   5  -8   4       47.31       42.83     14.61 o 
   6  -8   4       16.99        7.90      9.05 o 
   7  -8   4      121.71       88.32     15.59 o 
   8  -8   4        1.29        4.97      7.15 o 
   9  -8   4       11.71       21.98      7.20 o 
  10  -8   4        0.05        2.09     13.07 o 
  11  -8   4        1.72       10.20      9.53 o 
  -9  -7   4        1.42        0.45     13.12 o 
  -8  -7   4       52.47       65.24     13.97 o 
  -7  -7   4        3.28       -1.33      4.55 o 
  -6  -7   4        2.50       11.24      6.05 o 
  -5  -7   4       13.02        9.23      4.76 o 
  -4  -7   4      109.90      120.19     11.62 o 
  -3  -7   4      587.69      632.71     21.54 o 
  -2  -7   4       76.85       72.50     14.05 o 
  -1  -7   4       43.60       45.47      6.23 o 
   0  -7   4      464.12      519.77     20.28 o 
   1  -7   4       65.14       56.82      6.74 o 
   2  -7   4        0.34        6.61      3.90 o 
   3  -7   4      122.52      138.28     11.43 o 
   4  -7   4        5.92       10.54      6.73 o 
   5  -7   4       67.92       93.13     32.18 o 
   6  -7   4       10.98       15.95     10.14 o 
   7  -7   4       32.75       25.69      6.79 o 
   8  -7   4       21.07       14.99     10.24 o 
   9  -7   4        0.10       18.21     15.16 o 
  10  -7   4        1.92        9.62      7.07 o 
  11  -7   4        7.08       13.42     16.80 o 
 -10  -6   4        0.29      -13.46     13.46 o 
  -9  -6   4        7.75       28.96     13.80 o 
  -8  -6   4        4.16        4.77      5.15 o 
  -7  -6   4        0.06        2.26      5.00 o 
  -6  -6   4      519.63      599.76     28.66 o 
  -5  -6   4       90.40      114.54     23.26 o 
  -4  -6   4       30.85       43.75     12.19 o 
  -3  -6   4       57.46       48.55      6.85 o 
  -2  -6   4      258.37      291.91     14.60 o 
  -1  -6   4       76.48       79.02      6.02 o 
   0  -6   4       87.87       78.44      6.37 o 
   1  -6   4      109.26       86.05      7.38 o 
   2  -6   4      165.28      197.44     16.57 o 
   3  -6   4       94.86      109.73      6.05 o 
   4  -6   4       81.78       98.23     11.39 o 
   5  -6   4      110.60      128.46     12.99 o 
   6  -6   4       23.97       32.61     11.89 o 
   7  -6   4       89.42       83.60     10.60 o 
   8  -6   4        7.15       32.69     13.91 o 
   9  -6   4        0.05       -8.73      8.73 o 
  10  -6   4        1.79       13.20      5.61 o 
  11  -6   4        6.22       -1.77     18.33 o 
  12  -6   4        0.02        4.53      7.81 o 
 -10  -5   4        0.10       13.01     14.03 o 
  -9  -5   4        7.78       10.60      8.04 o 
  -8  -5   4       18.48       14.19      7.83 o 
  -7  -5   4        5.75       11.69      4.72 o 
  -6  -5   4       42.24       55.56      8.41 o 
  -5  -5   4      209.23      212.09     24.89 o 
  -4  -5   4       31.84       27.03      5.43 o 
  -3  -5   4      542.86      618.42     16.22 o 
  -2  -5   4       16.95       22.95      4.15 o 
  -1  -5   4        3.52        0.06      3.93 o 
   0  -5   4      440.12      504.87     13.36 o 
   1  -5   4      306.61      296.27     15.91 o 
   2  -5   4      891.70     1024.91     16.37 o 
   3  -5   4      896.68     1051.32     15.29 o 
   4  -5   4      169.27      197.08     16.80 o 
   5  -5   4      339.32      381.82     15.83 o 
   6  -5   4       66.55       71.67     12.56 o 
   7  -5   4       29.59       54.50     29.81 o 
   8  -5   4        8.17       11.32      8.46 o 
   9  -5   4       58.82       50.85     11.71 o 
  10  -5   4       40.15       40.65     11.31 o 
  11  -5   4       18.92       16.10      8.18 o 
  12  -5   4        0.14        8.56      8.89 o 
 -10  -4   4        1.35       12.55      9.84 o 
  -9  -4   4        0.01        3.81      7.20 o 
  -8  -4   4      179.54      171.95     28.00 o 
  -7  -4   4        0.75        2.06      4.52 o 
  -6  -4   4       26.62       23.51      7.20 o 
  -5  -4   4      577.42      549.39     20.39 o 
  -4  -4   4       45.78       54.83      8.18 o 
  -3  -4   4      509.97      541.46     15.24 o 
  -2  -4   4     1407.10     1450.88     24.44 o 
  -1  -4   4       18.51       17.45      8.59 o 
   0  -4   4      950.90      965.65     15.85 o 
   1  -4   4      856.23      936.45     14.83 o 
   2  -4   4        4.23        4.35      4.28 o 
   3  -4   4      924.30      920.21     13.97 o 
   4  -4   4       47.39       48.59      8.99 o 
   5  -4   4      130.74      146.72     12.90 o 
   6  -4   4       53.60       61.12     10.69 o 
   7  -4   4       70.13       64.04     15.52 o 
   8  -4   4      100.72       98.20     12.71 o 
   9  -4   4      294.72      292.08     23.02 o 
  10  -4   4        3.16        4.37      8.71 o 
  11  -4   4       22.92       35.62     12.14 o 
  12  -4   4        3.68       15.52     10.40 o 
 -10  -3   4        0.81        3.76      9.11 o 
  -9  -3   4        0.14       -7.00      7.00 o 
  -8  -3   4        5.42        3.98      6.26 o 
  -7  -3   4      225.02      218.24     17.49 o 
  -6  -3   4      960.59     1056.38     25.00 o 
  -5  -3   4      249.44      239.17      8.52 o 
  -4  -3   4      467.52      460.29     11.22 o 
  -3  -3   4       77.57       75.71      6.92 o 
  -2  -3   4     1076.24     1075.83     33.52 o 
  -1  -3   4     2122.21     2335.86     32.91 o 
   0  -3   4      117.73      131.90      6.60 o 
   1  -3   4      316.89      298.79      9.05 o 
   2  -3   4     1534.74     1691.90     25.52 o 
   3  -3   4     1432.44     1572.10     29.79 o 
   4  -3   4      811.75      890.86     28.28 o 
   5  -3   4       35.70       33.30     13.58 o 
   6  -3   4       19.38       46.18     18.78 o 
   7  -3   4       38.62       44.54     10.35 o 
   8  -3   4       12.72       23.10      9.69 o 
   9  -3   4       89.74       95.76     19.22 o 
  10  -3   4       20.11       24.15     10.38 o 
  11  -3   4        0.04       14.01      9.34 o 
  12  -3   4        9.74       26.80      9.23 o 
 -11  -2   4        0.18       13.21      9.61 o 
 -10  -2   4        2.96       -4.16     12.05 o 
  -9  -2   4        5.78        7.83      8.19 o 
  -8  -2   4       22.14       25.05      7.85 o 
  -7  -2   4        5.09        2.51      6.98 o 
  -6  -2   4      216.59      188.47     17.43 o 
  -5  -2   4        8.24        5.65      3.83 o 
  -4  -2   4      193.41      161.96      6.41 o 
  -3  -2   4       46.85       47.12      4.06 o 
  -2  -2   4       64.05       91.96      6.23 o 
  -1  -2   4       19.79       17.12      4.22 o 
   0  -2   4      681.77      657.58     17.94 o 
   1  -2   4       16.24       22.88      4.13 o 
   2  -2   4       39.74       42.90      6.79 o 
   3  -2   4        0.73        1.16      0.89 o 
   4  -2   4       21.50       17.97      5.44 o 
   5  -2   4       58.36       67.86      8.44 o 
   6  -2   4      132.20       75.79      3.51 o 
   7  -2   4       10.79       31.50      9.26 o 
   8  -2   4        2.67       -3.88      7.39 o 
   9  -2   4        9.25       16.94      9.46 o 
  10  -2   4       10.77        5.68      6.05 o 
  11  -2   4      158.13      161.74     27.09 o 
  12  -2   4        2.27        8.52      7.19 o 
  13  -2   4        0.21        2.85      7.92 o 
 -11  -1   4        2.23       -3.98      7.51 o 
 -10  -1   4        6.36        8.31      8.26 o 
  -9  -1   4        0.09       -3.40      7.54 o 
  -8  -1   4       16.10        6.22      5.58 o 
  -7  -1   4       27.34       22.22      7.93 o 
  -6  -1   4      144.74      163.52     15.72 o 
  -5  -1   4       98.89      105.26     19.51 o 
  -4  -1   4      316.92      297.28     12.61 o 
  -3  -1   4       44.17       41.83      3.92 o 
  -2  -1   4      180.04      185.06      6.80 o 
  -1  -1   4      169.39      150.64      4.96 o 
   0  -1   4      320.64      288.39      7.96 o 
   1  -1   4      162.72      130.99      4.84 o 
   2  -1   4      432.01      356.29      9.36 o 
   3  -1   4       34.34       27.89      4.97 o 
   4  -1   4        6.61        4.68      2.79 o 
   5  -1   4      539.76      556.13     19.60 o 
   6  -1   4       70.30       63.52      6.50 o 
   7  -1   4      361.02      351.73     18.07 o 
   8  -1   4        7.34       14.06      4.93 o 
   9  -1   4       33.10       40.60     14.14 o 
  10  -1   4       18.92       21.30      9.65 o 
  11  -1   4        0.02        1.12      8.43 o 
  12  -1   4        0.88       -5.65      7.56 o 
  13  -1   4        0.19       11.71      7.11 o 
 -11   0   4        1.18       -7.83      7.83 o 
 -10   0   4       10.13       10.77     10.04 o 
  -9   0   4        0.12        1.38     12.84 o 
  -8   0   4        0.71        0.51      7.75 o 
  -7   0   4        9.83       12.46      5.38 o 
  -6   0   4       38.02       33.96     10.50 o 
  -5   0   4       10.86        8.87      4.47 o 
  -4   0   4      129.42      153.38      5.51 o 
  -3   0   4      246.01      246.29      7.63 o 
  -2   0   4      149.35      120.33      4.74 o 
  -1   0   4      417.71      440.15     10.67 o 
   0   0   4       83.98       96.38      3.55 o 
   1   0   4     1274.53     1292.87     18.89 o 
   2   0   4        7.46        3.19      3.33 o 
   3   0   4      524.45      518.61     13.76 o 
   4   0   4      356.13      324.39     11.19 o 
   5   0   4      221.81      233.95     10.98 o 
   6   0   4       16.82       16.57      4.36 o 
   7   0   4       92.90       96.30      8.82 o 
   8   0   4      116.30      117.19     18.05 o 
   9   0   4       62.63       58.22      8.55 o 
  10   0   4       34.54       36.27     10.57 o 
  11   0   4        8.08       22.63     13.91 o 
  12   0   4        7.43       -3.27     16.86 o 
  13   0   4        4.26        5.06      6.22 o 
 -11   1   4        4.99       -1.24     11.77 o 
 -10   1   4        6.66       14.79      9.00 o 
  -9   1   4       93.89       81.42     14.48 o 
  -8   1   4       42.57       35.09      8.67 o 
  -7   1   4      130.68      132.17      9.19 o 
  -6   1   4        3.10        4.74      2.65 o 
  -5   1   4       24.85       17.17      4.63 o 
  -4   1   4      488.25      529.34     12.06 o 
  -3   1   4      701.41      771.19     15.64 o 
  -2   1   4     1997.38     2028.86     18.54 o 
  -1   1   4       49.26       43.33      9.28 o 
   1   1   4      396.61      398.67      9.91 o 
   2   1   4      180.47      172.22      5.24 o 
   3   1   4      914.52      912.62     14.41 o 
   4   1   4        8.98        9.55      5.69 o 
   5   1   4       66.69       64.70      6.86 o 
   6   1   4      110.65      112.36     13.14 o 
   7   1   4      399.45      426.19     12.42 o 
   8   1   4       80.71       72.97     10.03 o 
   9   1   4        8.30        5.57      5.45 o 
  10   1   4      226.70      235.35     31.82 o 
  11   1   4        0.26        3.92     12.10 o 
  12   1   4        7.40        2.23      3.96 o 
  13   1   4       36.44       42.69     11.07 o 
 -11   2   4        1.23        8.71     13.01 o 
 -10   2   4        0.45       -1.03      7.32 o 
  -9   2   4       95.98      101.19     13.95 o 
  -8   2   4        1.36        0.80      7.07 o 
  -7   2   4       25.96       31.45      6.82 o 
  -6   2   4       22.55       20.95      5.98 o 
  -5   2   4       30.61       33.88      8.99 o 
  -4   2   4      213.47      244.04      7.32 o 
  -3   2   4       23.96       23.30      5.70 o 
  -2   2   4      691.99      703.49     11.78 o 
   0   2   4        1.92        5.37      1.54 o 
   1   2   4     1357.87     1321.53     18.88 o 
   2   2   4    43695.08    41158.09   5967.96 o 
   3   2   4      904.85      839.62     19.97 o 
   4   2   4      208.49      191.86      7.28 o 
   5   2   4      462.26      462.85     11.58 o 
   6   2   4      520.63      553.51     13.81 o 
   7   2   4       61.45       63.00      8.04 o 
   8   2   4        1.01        1.79      6.26 o 
   9   2   4       20.01       25.22      8.83 o 
  10   2   4       12.18       14.25      8.91 o 
  11   2   4       37.29       22.90      7.30 o 
  12   2   4        1.88        1.70      3.98 o 
  13   2   4       15.67       26.47     15.50 o 
 -11   3   4       12.15       13.69     13.91 o 
 -10   3   4       23.36       21.32     12.44 o 
  -9   3   4       88.51      119.64     15.52 o 
  -8   3   4       13.51       14.43      6.20 o 
  -7   3   4       14.97       14.70      5.71 o 
  -6   3   4      108.99       94.80     11.26 o 
  -5   3   4        0.02        6.50      3.88 o 
  -4   3   4        0.02       -0.76      7.69 o 
  -3   3   4      113.26      120.96     10.39 o 
  -2   3   4      380.59      383.39      9.58 o 
  -1   3   4      393.71      409.99     12.03 o 
   0   3   4      279.60      247.47      7.16 o 
   1   3   4    14561.40    14142.18    108.57 o 
   2   3   4      909.28      915.14     16.41 o 
   3   3   4       35.75       29.20      4.75 o 
   4   3   4     2669.91     2747.68     29.14 o 
   5   3   4        0.46        1.54      2.14 o 
   6   3   4       61.02       62.69     10.74 o 
   7   3   4       21.49       28.82      6.93 o 
   8   3   4        3.13        6.33      3.00 o 
   9   3   4       79.59       74.39      8.33 o 
  10   3   4       20.00       14.73      7.94 o 
  11   3   4       36.43       36.56      8.19 o 
  12   3   4       10.60       13.93      9.48 o 
  13   3   4        0.14       -4.53     12.10 o 
 -10   4   4        0.23       14.59     13.58 o 
  -9   4   4       81.21       96.24     21.55 o 
  -8   4   4       17.12       11.82      5.76 o 
  -7   4   4      266.57      221.22     14.75 o 
  -6   4   4        9.19       13.37      5.34 o 
  -5   4   4       20.83       24.23      6.31 o 
  -4   4   4      266.74      307.92      9.66 o 
  -3   4   4       87.22       95.60      5.37 o 
  -2   4   4      706.17      799.63     29.46 o 
  -1   4   4     1227.34     1353.72     20.27 o 
   0   4   4     1652.23     1685.17     63.93 o 
   1   4   4     1707.21     1614.93     55.09 o 
   2   4   4      130.48      132.35      7.12 o 
   3   4   4     1112.12     1162.51     17.87 o 
   4   4   4      670.56      713.64     14.76 o 
   5   4   4      311.55      281.22      8.96 o 
   6   4   4       60.73       50.91      5.38 o 
   7   4   4       83.75       99.13      9.10 o 
   8   4   4       30.55       25.02      6.68 o 
   9   4   4       21.33       26.43      6.74 o 
  10   4   4       25.46       38.66     14.54 o 
  11   4   4       55.74       38.06      8.55 o 
  12   4   4       38.72       29.03      9.47 o 
  13   4   4        5.32        7.92      7.92 o 
 -10   5   4       26.57       14.71     12.33 o 
  -9   5   4       48.46       48.95     20.59 o 
  -8   5   4        1.85        4.44      7.33 o 
  -7   5   4       13.69       16.28      5.92 o 
  -6   5   4      322.07      340.45     14.87 o 
  -5   5   4      140.97      129.92     13.90 o 
  -4   5   4        2.01        2.01      4.19 o 
  -3   5   4     1884.45     2040.56     35.04 o 
  -2   5   4      377.66      399.16     11.74 o 
  -1   5   4      412.14      430.53     12.78 o 
   0   5   4      151.52      145.67     15.08 o 
   1   5   4        0.63        2.51      2.24 o 
   2   5   4        0.81       -0.75      3.96 o 
   3   5   4       20.63       13.33      3.36 o 
   4   5   4     1005.76     1115.66     16.28 o 
   5   5   4      194.22      199.88      7.04 o 
   6   5   4        0.52        1.55      2.60 o 
   7   5   4       41.05       53.60      9.29 o 
   8   5   4      281.85      240.59     18.48 o 
   9   5   4        3.66        2.21      4.09 o 
  10   5   4        2.06        2.67      4.47 o 
  11   5   4        1.26        8.50      6.99 o 
  12   5   4        3.12        1.23      7.75 o 
  13   5   4       25.99       30.66     15.61 o 
 -10   6   4        4.64        9.50      8.48 o 
  -9   6   4        9.61        3.85      8.48 o 
  -8   6   4        0.06       12.19      6.52 o 
  -7   6   4       34.79       31.09      9.22 o 
  -6   6   4        3.53        1.77      3.37 o 
  -5   6   4      152.08      176.77     17.93 o 
  -4   6   4        3.53        7.11      4.38 o 
  -3   6   4        8.03        6.23      4.18 o 
  -2   6   4      164.49      147.08     16.52 o 
  -1   6   4      118.62      144.12     15.70 o 
   0   6   4       12.82       17.83      4.00 o 
   1   6   4      113.22      138.10      8.34 o 
   2   6   4      323.43      352.82      8.81 o 
   3   6   4      305.77      291.67      8.62 o 
   4   6   4      215.48      201.65      7.59 o 
   5   6   4      479.60      487.40     21.83 o 
   6   6   4       60.39       73.69     10.79 o 
   7   6   4       21.48       20.12      9.15 o 
   8   6   4        0.21        5.91      3.69 o 
   9   6   4       38.95       23.05     10.96 o 
  10   6   4      114.84      136.27     31.11 o 
  11   6   4        1.04       -2.49     10.52 o 
  12   6   4       58.60       38.87     12.51 o 
 -10   7   4        3.83       13.46     16.52 o 
  -8   7   4       11.71        6.57      3.54 o 
  -7   7   4       54.07       45.82     18.33 o 
  -6   7   4      344.91      332.69     21.49 o 
  -5   7   4       53.10       49.39      7.68 o 
  -4   7   4      175.83      169.47     12.94 o 
  -3   7   4      343.11      392.32     12.43 o 
  -2   7   4      155.30      177.53     31.31 o 
  -1   7   4      347.10      426.76     13.03 o 
   0   7   4       45.92       40.84      5.56 o 
   1   7   4       62.29       61.15      3.58 o 
   2   7   4        9.52        3.80      2.27 o 
   3   7   4      172.64      145.67     26.19 o 
   4   7   4      135.32      123.77     12.71 o 
   5   7   4      136.18      155.83     19.44 o 
   6   7   4       28.42       33.30     23.25 o 
   7   7   4      204.48      194.47     23.59 o 
   8   7   4       46.30       47.46     10.39 o 
   9   7   4        7.39        7.64      8.58 o 
  10   7   4        5.00       26.95     16.86 o 
  11   7   4       31.59       44.18     12.88 o 
  12   7   4        2.27        6.08     20.25 o 
  -9   8   4        7.66       19.34      9.28 o 
  -8   8   4        9.70        9.02      9.11 o 
  -7   8   4        0.25        7.60      4.74 o 
  -6   8   4       86.95       94.36     12.40 o 
  -5   8   4        0.03       -2.32      3.29 o 
  -4   8   4       26.86       22.70      5.68 o 
  -3   8   4        0.15        2.49      4.14 o 
  -2   8   4      127.18      153.45     19.01 o 
  -1   8   4      218.55      214.19     23.85 o 
   0   8   4       62.11       64.75      7.16 o 
   1   8   4        0.73        3.74      3.73 o 
   2   8   4       35.69       28.89      3.33 o 
   3   8   4      112.18      137.82     14.85 o 
   4   8   4      258.95      285.42     18.10 o 
   5   8   4       11.55       20.85      8.98 o 
   6   8   4      103.19      101.71     16.00 o 
   7   8   4        5.01       16.53     14.14 o 
   8   8   4      338.44      416.55     23.52 o 
   9   8   4       25.06       38.63     12.21 o 
  10   8   4       11.56       15.68     14.14 o 
  11   8   4        0.60       -2.38     18.04 o 
  12   8   4        3.85       19.16      9.81 o 
  -9   9   4       14.84       16.97     14.03 o 
  -8   9   4       24.19       25.00     12.44 o 
  -7   9   4       22.97       21.58     10.07 o 
  -6   9   4        0.00        0.57      3.29 o 
  -5   9   4       47.50       34.21      7.34 o 
  -4   9   4      107.67       99.44     10.13 o 
  -3   9   4      113.21      126.21     15.92 o 
  -2   9   4       29.73       22.04      6.06 o 
  -1   9   4        6.86       13.78      4.54 o 
   0   9   4       27.32       11.14      5.42 o 
   1   9   4      116.04      121.23      9.57 o 
   2   9   4        0.01        0.47      2.16 o 
   3   9   4        1.84       -1.31      6.52 o 
   4   9   4        9.19       14.28      7.40 o 
   5   9   4        0.31       -3.51     10.63 o 
   6   9   4        2.63        4.34      8.71 o 
   7   9   4       30.39       24.72      8.37 o 
   8   9   4       26.94       37.92     13.04 o 
   9   9   4       74.11       58.28     13.16 o 
  10   9   4        4.08       12.63      9.84 o 
  11   9   4        0.08       -1.12     12.56 o 
  -8  10   4        1.14       -3.96     11.88 o 
  -7  10   4        2.62        7.73      8.09 o 
  -6  10   4       24.95       16.33      6.12 o 
  -5  10   4        4.67       13.21      8.19 o 
  -4  10   4       49.53       61.14      8.16 o 
  -3  10   4       41.70       44.56      7.02 o 
  -2  10   4        6.46       16.78      4.72 o 
  -1  10   4      268.13      263.53     16.01 o 
   0  10   4       35.95       36.13      8.00 o 
   1  10   4        0.00        8.67      8.94 o 
   2  10   4       10.55       48.63      9.40 o 
   3  10   4       36.52       42.29     11.14 o 
   4  10   4       11.78       40.66     14.56 o 
   5  10   4       22.33       16.56      9.11 o 
   6  10   4       22.87       23.50     10.04 o 
   7  10   4        2.79       -3.08      8.55 o 
   8  10   4        1.08        2.48     10.86 o 
   9  10   4        3.23       27.38     11.40 o 
  10  10   4       20.52       26.58     12.61 o 
  11  10   4        5.10       15.54     23.59 o 
  -8  11   4        1.44       -0.57     11.99 o 
  -7  11   4       15.50       22.79      7.62 o 
  -6  11   4       11.66       10.62      5.55 o 
  -5  11   4        0.88        5.54      4.27 o 
  -4  11   4       13.08       11.55      5.32 o 
  -3  11   4        3.15       16.10      5.90 o 
  -2  11   4        1.25        2.75      3.14 o 
  -1  11   4        0.30        2.44      3.98 o 
   0  11   4        1.22        8.81      3.39 o 
   1  11   4       42.12       41.93      9.54 o 
   2  11   4       15.61       21.38      6.52 o 
   3  11   4       97.75      106.11     15.72 o 
   4  11   4       11.95       36.66     11.08 o 
   5  11   4        0.37        4.87      8.99 o 
   6  11   4       47.86       76.36     19.91 o 
   7  11   4       16.05       10.61     16.86 o 
   8  11   4       42.64       43.79     11.00 o 
   9  11   4        0.07       23.00     11.19 o 
  10  11   4        1.18       -2.97     14.48 o 
  11  11   4        2.26       40.16     16.97 o 
  -7  12   4        9.83       16.86     13.58 o 
  -6  12   4        0.68        6.47      6.44 o 
  -5  12   4        9.38       -9.39      9.39 o 
  -4  12   4        1.61       15.13      6.01 o 
  -3  12   4       11.62        6.46      5.18 o 
  -2  12   4        5.15        4.68      2.72 o 
  -1  12   4        2.50        2.83      4.14 o 
   0  12   4       26.92       35.18      7.27 o 
   1  12   4        4.45       -6.79      6.79 o 
   2  12   4       12.00        5.86      7.64 o 
   3  12   4        3.15       10.69      7.69 o 
   4  12   4       18.17       13.36     16.06 o 
   5  12   4       66.29       68.01     14.44 o 
   6  12   4      120.18      131.19     39.25 o 
   7  12   4        4.69        8.60     10.33 o 
   8  12   4        1.19       -6.20      9.28 o 
   9  12   4        0.76       16.30     11.68 o 
  10  12   4        3.83       10.50     10.30 o 
  -6  13   4        5.17        1.57     11.31 o 
  -5  13   4        6.04        6.89      7.30 o 
  -4  13   4       14.98       10.99      5.38 o 
  -3  13   4        1.17        6.66      4.57 o 
  -2  13   4       17.19       19.31     12.30 o 
  -1  13   4       10.25        9.26      5.09 o 
   0  13   4        1.99        0.18      5.52 o 
   1  13   4       22.11       22.55      8.93 o 
   2  13   4       25.75       17.65      9.01 o 
   3  13   4       64.32       97.79     15.26 o 
   4  13   4       26.85       38.48     12.84 o 
   5  13   4        1.07        8.08      9.67 o 
   6  13   4      117.09      130.26     24.65 o 
   7  13   4       19.34       31.99     11.11 o 
   8  13   4        7.52        7.96     11.08 o 
   9  13   4        0.87       43.63     13.33 o 
  -6  14   4        5.01       23.10      8.92 o 
  -5  14   4        2.02        9.47      7.11 o 
  -4  14   4        0.55       -3.24      6.33 o 
  -3  14   4       10.60       13.70      5.65 o 
  -2  14   4        3.21       10.42      4.12 o 
  -1  14   4       34.80       45.50      8.67 o 
   0  14   4        2.86       -6.92      6.92 o 
   1  14   4       12.87        2.61     13.07 o 
   2  14   4        9.69        1.09     13.35 o 
   3  14   4      122.45      101.67     17.92 o 
   4  14   4      130.35      111.18     15.25 o 
   5  14   4       42.27       17.30     23.08 o 
   6  14   4      103.67      166.69     27.29 o 
   7  14   4       10.60       27.29     10.52 o 
   8  14   4        0.52       17.42     15.95 o 
  -4  15   4        0.23        2.94     10.29 o 
  -3  15   4       11.65        1.24     10.18 o 
  -2  15   4       22.41       27.56      8.56 o 
  -1  15   4       46.66       46.69      8.75 o 
   0  15   4        2.55        7.04      8.55 o 
   1  15   4       35.31       26.11     19.17 o 
   2  15   4       18.18       17.10      8.76 o 
   3  15   4      120.05      128.54     21.38 o 
   4  15   4        9.33       33.40     16.23 o 
   5  15   4       34.51       21.95     11.43 o 
   6  15   4       12.66       -5.25      9.56 o 
   7  15   4       24.57       13.73     11.73 o 
  -3  16   4        7.97       16.63     14.71 o 
  -2  16   4        0.26       -3.39     10.86 o 
  -1  16   4        3.73        3.11      5.73 o 
   0  16   4        9.44       10.56      7.58 o 
   1  16   4        2.52        2.82      7.36 o 
   2  16   4        6.18        8.59      9.03 o 
   3  16   4        2.27       13.51     11.71 o 
   4  16   4        6.22        8.32      6.47 o 
   5  16   4       10.86        9.33      7.20 o 
   6  16   4        5.43        1.82      7.75 o 
  -1  17   4        2.63        2.72      8.94 o 
   0  17   4        0.00        0.50      8.28 o 
   1  17   4       25.56       23.10     13.18 o 
   2  17   4       38.73       40.65     11.14 o 
   3  17   4       11.04       13.58      7.22 o 
   4  17   4       19.67       10.72      7.82 o 
  -1 -15   5       19.27       28.51     11.31 o 
   0 -15   5       33.80       47.17     22.17 o 
   1 -15   5       24.95       -4.64      7.13 o 
   2 -15   5        5.76        3.96     13.91 o 
   3 -15   5        1.70       41.29     17.99 o 
  -3 -14   5        0.83       -1.08      4.12 o 
  -2 -14   5        0.44        9.85     13.29 o 
  -1 -14   5        6.78       16.16      6.27 o 
   0 -14   5       11.56       16.86      6.31 o 
   1 -14   5       10.21      -12.33     12.33 o 
   2 -14   5        1.21        3.39     11.43 o 
   3 -14   5        1.04       10.55     15.72 o 
   4 -14   5        4.68       -8.48      8.48 o 
   5 -14   5       33.49       48.25     13.42 o 
  -5 -13   5        1.81       12.16      7.90 o 
  -4 -13   5        0.11        1.23     10.29 o 
  -3 -13   5        0.11        5.53      5.62 o 
  -2 -13   5        1.45       -7.47      7.47 o 
  -1 -13   5       65.69       66.95     13.99 o 
   0 -13   5       15.45       23.68     14.25 o 
   1 -13   5       10.16       12.36      8.04 o 
   2 -13   5       15.27       11.43     12.33 o 
   3 -13   5        0.09        6.24     11.77 o 
   4 -13   5        1.92       -1.68      7.88 o 
   5 -13   5        1.14        1.23      8.02 o 
   6 -13   5        0.34       -5.30      7.73 o 
   7 -13   5        0.60        7.91      7.19 o 
  -6 -12   5        6.89       22.51      8.82 o 
  -5 -12   5       11.91       19.15      9.90 o 
  -4 -12   5        0.07        2.63      6.26 o 
  -3 -12   5        2.04       10.20      7.98 o 
  -2 -12   5        5.85       -1.63      7.42 o 
  -1 -12   5        1.99       21.51      8.24 o 
   0 -12   5        7.57        4.70      7.61 o 
   1 -12   5       11.52        5.45      3.52 o 
   2 -12   5       30.29       48.65     16.97 o 
   3 -12   5       25.73        7.13      7.98 o 
   4 -12   5        4.01        8.85      6.54 o 
   5 -12   5        7.44       17.56      6.97 o 
   6 -12   5        5.64       10.44      7.85 o 
   7 -12   5        2.94       10.75      9.60 o 
   8 -12   5        0.57        0.04      9.16 o 
  -7 -11   5        0.80       38.80     19.12 o 
  -6 -11   5       26.21       22.34      7.46 o 
  -5 -11   5        0.05        0.45      5.97 o 
  -4 -11   5        2.54       -6.77      7.07 o 
  -3 -11   5        5.97       -4.34      7.17 o 
  -2 -11   5        0.00        4.83      3.49 o 
  -1 -11   5       58.14       40.88      9.02 o 
   0 -11   5        1.66       -5.90      5.90 o 
   1 -11   5        0.23        7.11      4.80 o 
   2 -11   5      144.43      150.73     21.61 o 
   3 -11   5       16.72       10.08      6.55 o 
   4 -11   5       46.71       68.93     19.97 o 
   5 -11   5       12.00       21.26     10.01 o 
   6 -11   5        4.31        6.83      8.07 o 
   7 -11   5        6.81       -6.57      7.79 o 
   8 -11   5        0.75       14.66     13.97 o 
   9 -11   5        1.20       14.23      5.69 o 
  -7 -10   5       14.27       23.98     16.86 o 
  -6 -10   5        0.16       14.35     11.43 o 
  -5 -10   5       17.29       16.10     12.44 o 
  -4 -10   5        0.04        7.75     16.63 o 
  -3 -10   5       21.73       20.83      6.97 o 
  -2 -10   5       90.82       91.77      8.43 o 
  -1 -10   5       18.36       18.95      5.08 o 
   0 -10   5       87.95       80.51     10.29 o 
   1 -10   5        2.97        2.85      4.37 o 
   2 -10   5       15.11       15.00      5.60 o 
   3 -10   5        4.61       12.44      5.66 o 
   4 -10   5       10.22       20.34      9.37 o 
   5 -10   5        2.75       19.08      9.80 o 
   6 -10   5       13.18        8.52      9.11 o 
   7 -10   5        0.01        3.47      7.28 o 
   8 -10   5        9.29       15.69     13.91 o 
   9 -10   5        0.21       16.79     13.12 o 
  -7  -9   5        9.43       14.93     13.46 o 
  -6  -9   5       13.66       10.34      5.25 o 
  -5  -9   5      125.39      122.26     26.84 o 
  -4  -9   5        4.41       14.27     10.91 o 
  -3  -9   5        0.55       -0.85      5.24 o 
  -2  -9   5        5.99        1.08      4.01 o 
  -1  -9   5       76.70       78.93      8.36 o 
   0  -9   5       19.48        9.57      6.42 o 
   1  -9   5      215.39      193.16     21.93 o 
   2  -9   5      321.92      338.46     13.22 o 
   3  -9   5        2.64        5.06      6.50 o 
   4  -9   5        3.96        1.75      9.96 o 
   5  -9   5        0.18        8.96      8.31 o 
   6  -9   5        0.15       16.97     10.06 o 
   7  -9   5        3.57        1.49     11.60 o 
   8  -9   5        0.75       -3.48      8.34 o 
   9  -9   5        9.06       28.99     13.35 o 
  10  -9   5        6.09        9.58      8.41 o 
  -8  -8   5        7.08       10.07     17.20 o 
  -7  -8   5       39.08       55.09     20.82 o 
  -6  -8   5       16.15       19.63     10.68 o 
  -5  -8   5      118.42      113.12     11.46 o 
  -4  -8   5      103.58       95.23      9.64 o 
  -3  -8   5       40.57       35.53      6.89 o 
  -2  -8   5        8.42       12.95      5.12 o 
  -1  -8   5      339.36      402.09     17.27 o 
   0  -8   5      539.45      566.50     15.99 o 
   1  -8   5      301.51      302.39     16.74 o 
   2  -8   5      430.04      463.38     23.98 o 
   3  -8   5       80.22       70.70     11.41 o 
   4  -8   5        3.34       12.82      7.81 o 
   5  -8   5        2.25        2.83     10.12 o 
   6  -8   5        0.18       14.50     14.03 o 
   7  -8   5      113.49      123.66     24.27 o 
   8  -8   5       17.80       20.77     11.43 o 
   9  -8   5        1.68       -8.60      8.60 o 
  10  -8   5       12.36       16.97      9.39 o 
  11  -8   5        6.04       11.24      9.92 o 
  -9  -7   5        4.36      -14.25     14.25 o 
  -8  -7   5       14.51       33.71     16.29 o 
  -7  -7   5       99.51      103.08      8.77 o 
  -6  -7   5       25.49       15.38      6.01 o 
  -5  -7   5      466.71      428.79     25.53 o 
  -4  -7   5       13.19       22.90      8.17 o 
  -3  -7   5        9.72        3.14      4.79 o 
  -2  -7   5      490.74      490.99     23.79 o 
  -1  -7   5        0.31        3.14      4.80 o 
   0  -7   5       48.74       41.07     12.27 o 
   1  -7   5        0.00        4.93      5.27 o 
   2  -7   5      415.35      426.20     12.60 o 
   3  -7   5      116.32      111.10      9.74 o 
   4  -7   5        2.97        5.21      4.61 o 
   5  -7   5       16.82       15.53     10.58 o 
   6  -7   5       69.40       80.67     12.81 o 
   7  -7   5        3.34        5.60      6.65 o 
   8  -7   5       79.07       53.37     17.42 o 
   9  -7   5       89.74       75.12     18.21 o 
  10  -7   5        0.48       11.22      9.21 o 
  11  -7   5       15.61       20.02      9.84 o 
  -9  -6   5       11.18        6.11     15.05 o 
  -8  -6   5        0.05       28.72     11.78 o 
  -7  -6   5        2.26        7.03     14.93 o 
  -6  -6   5        0.85        6.62      4.98 o 
  -5  -6   5      158.34      128.22     16.18 o 
  -4  -6   5      241.09      261.07     15.35 o 
  -3  -6   5        1.45        3.91      6.28 o 
  -2  -6   5      165.88      161.50     14.51 o 
  -1  -6   5        8.96       14.69      5.41 o 
   0  -6   5        6.34        4.85      3.88 o 
   1  -6   5      107.63      122.38     11.82 o 
   2  -6   5      161.54      168.59     10.73 o 
   3  -6   5      113.34      111.88      8.24 o 
   4  -6   5       30.64       14.15      8.10 o 
   5  -6   5        7.11        8.35      8.34 o 
   6  -6   5      207.57      229.49     20.42 o 
   7  -6   5        0.04        7.12     15.05 o 
   8  -6   5        0.69       10.54     11.65 o 
   9  -6   5       26.44        5.09      5.56 o 
  10  -6   5        5.82       24.18      9.95 o 
  11  -6   5        6.01       19.74      9.67 o 
 -10  -5   5        6.11       23.53     14.03 o 
  -9  -5   5        6.12       -1.74      7.96 o 
  -8  -5   5       25.83       16.35     17.14 o 
  -7  -5   5       64.91       80.63     13.72 o 
  -6  -5   5       19.23       10.94     12.65 o 
  -5  -5   5        0.39       -3.50      4.24 o 
  -4  -5   5      161.35      163.97     12.25 o 
  -3  -5   5      111.06      118.45      9.24 o 
  -2  -5   5      346.90      377.91     14.20 o 
  -1  -5   5        2.98        3.51      4.24 o 
   0  -5   5      130.14      138.19      7.22 o 
   1  -5   5      655.44      730.56     22.34 o 
   2  -5   5      297.32      302.15      8.12 o 
   3  -5   5       29.70       45.49      4.59 o 
   4  -5   5        1.33       -3.69      6.16 o 
   5  -5   5      119.35      123.96     11.60 o 
   6  -5   5        0.41        5.90      7.30 o 
   7  -5   5        7.27        6.98     14.76 o 
   8  -5   5       86.69       87.49     14.28 o 
   9  -5   5       10.12       19.32     10.46 o 
  10  -5   5        5.18       22.92     11.30 o 
  11  -5   5        8.41       16.86      8.65 o 
  12  -5   5        1.13        2.55      6.86 o 
 -10  -4   5        4.55       20.14     16.40 o 
  -9  -4   5        0.01       17.78      9.85 o 
  -8  -4   5        3.36       12.17      9.47 o 
  -7  -4   5       94.37       86.26     10.37 o 
  -6  -4   5       16.91       16.44      5.88 o 
  -5  -4   5        7.57        9.69      4.20 o 
  -4  -4   5      305.82      284.22     10.17 o 
  -3  -4   5      302.35      355.02     22.44 o 
  -2  -4   5       41.89       38.94      6.02 o 
  -1  -4   5      871.33      917.97     29.82 o 
   0  -4   5      874.37      973.53     16.50 o 
   1  -4   5      455.54      493.32     23.30 o 
   2  -4   5       24.00       26.55      7.42 o 
   3  -4   5       49.72       64.16      8.88 o 
   4  -4   5     1116.33     1216.38     35.24 o 
   5  -4   5      201.95      246.84     15.61 o 
   6  -4   5       53.07       67.31     14.37 o 
   7  -4   5        5.94       13.66      6.19 o 
   8  -4   5        8.48       15.91      8.95 o 
   9  -4   5        5.99       11.01      7.10 o 
  10  -4   5       40.92       29.85     11.09 o 
  11  -4   5       17.49       14.04      7.74 o 
  12  -4   5        3.83       17.50      9.84 o 
 -10  -3   5        5.10       -0.54     11.88 o 
  -9  -3   5        6.90       19.87      9.14 o 
  -8  -3   5        4.37       -2.09      7.45 o 
  -7  -3   5      146.48      135.18     20.64 o 
  -6  -3   5      269.93      277.96     11.92 o 
  -5  -3   5        6.61        4.88      7.28 o 
  -4  -3   5      293.88      282.70     18.61 o 
  -3  -3   5       23.78       21.90      6.68 o 
  -2  -3   5      550.96      558.51     19.68 o 
  -1  -3   5      863.20      971.36     17.32 o 
   0  -3   5      115.12      147.11     11.11 o 
   1  -3   5      704.77      762.97     15.77 o 
   2  -3   5       68.25       72.09      4.02 o 
   3  -3   5      294.86      270.31      8.04 o 
   4  -3   5      772.29      872.18     13.62 o 
   5  -3   5      190.00      206.78     13.77 o 
   6  -3   5        0.14        5.18      7.22 o 
   7  -3   5       14.38       12.44      5.60 o 
   8  -3   5      179.26      143.86     16.18 o 
   9  -3   5       23.53       26.65     11.88 o 
  10  -3   5      161.78      170.87     25.51 o 
  11  -3   5       25.34       41.82      9.41 o 
  12  -3   5       17.02       30.60     11.97 o 
 -10  -2   5        0.19        8.98     10.63 o 
  -9  -2   5        1.12       -6.64      7.71 o 
  -8  -2   5       41.58       62.03     12.64 o 
  -7  -2   5       44.96       30.62      9.36 o 
  -6  -2   5        1.38       -3.49      3.49 o 
  -5  -2   5      519.43      564.83     19.54 o 
  -4  -2   5       21.99       28.73      8.19 o 
  -3  -2   5       22.36       21.61      6.56 o 
  -2  -2   5       35.02       41.44      5.87 o 
  -1  -2   5       71.42       72.47      6.04 o 
   0  -2   5       15.77       10.82      3.59 o 
   1  -2   5      320.88      309.07     12.30 o 
   2  -2   5        0.02        2.10      2.82 o 
   3  -2   5       12.74       10.70      3.45 o 
   4  -2   5      162.92      212.39      8.06 o 
   5  -2   5       56.77        0.73     26.02 o 
   7  -2   5       64.38       67.57     21.15 o 
   8  -2   5       11.87       32.01     17.65 o 
   9  -2   5      356.37      404.71     25.85 o 
  10  -2   5       93.21       90.79     17.64 o 
  11  -2   5        0.46        1.86      8.25 o 
  12  -2   5        0.85       11.25     10.18 o 
  13  -2   5        7.35       13.08      6.90 o 
 -10  -1   5        1.06        7.40      8.92 o 
  -9  -1   5        0.28        4.50      8.00 o 
  -8  -1   5       18.58       20.80     12.16 o 
  -7  -1   5       10.47       20.46      9.16 o 
  -6  -1   5        6.45       -3.59      4.35 o 
  -5  -1   5        5.76       -0.02      2.70 o 
  -4  -1   5        8.64       12.20      4.59 o 
  -3  -1   5       99.83       92.93      7.01 o 
  -2  -1   5      361.09      350.78      9.00 o 
  -1  -1   5      420.90      454.55     23.02 o 
   0  -1   5       10.86        6.97      2.76 o 
   1  -1   5       19.95       11.81      3.47 o 
   2  -1   5       43.59       34.42      4.98 o 
   3  -1   5       76.23       81.20      8.31 o 
   4  -1   5        8.99        5.09      1.66 o 
   5  -1   5      493.35      494.92     12.72 o 
   6  -1   5       69.44       80.08      6.62 o 
   7  -1   5       39.86       37.43      6.81 o 
   8  -1   5      304.76      309.01     23.31 o 
   9  -1   5        2.69       -4.75     14.88 o 
  10  -1   5      165.36      201.23     21.55 o 
  11  -1   5        1.58       -1.24      8.03 o 
  12  -1   5        6.13        1.45      8.02 o 
  13  -1   5        0.52       -2.57      7.86 o 
 -10   0   5        6.61        2.99     10.12 o 
  -9   0   5       30.84       30.34     12.39 o 
  -8   0   5        5.55       14.36      8.87 o 
  -7   0   5      137.77      179.28     13.52 o 
  -6   0   5      425.47      468.22     19.33 o 
  -5   0   5        6.65       11.54      6.21 o 
  -4   0   5        6.78       10.21      5.70 o 
  -3   0   5      658.01      657.39     15.10 o 
  -2   0   5       52.80       56.55      7.64 o 
  -1   0   5       97.50       94.47      2.96 o 
   0   0   5      515.35      502.22     12.59 o 
   1   0   5       64.27       61.56      3.87 o 
   2   0   5      241.28      240.36     12.26 o 
   3   0   5      584.93      611.81     18.79 o 
   4   0   5      231.24      224.45      7.31 o 
   5   0   5      611.40      629.36     15.66 o 
   6   0   5        0.13        1.13      2.92 o 
   7   0   5       11.14       14.15      5.97 o 
   8   0   5       12.78        8.69     10.11 o 
   9   0   5       36.65       50.72      9.47 o 
  10   0   5        2.95        1.16      4.57 o 
  11   0   5        0.02        6.27      6.33 o 
  12   0   5       10.97        4.87      7.40 o 
  13   0   5        3.02       17.24      8.32 o 
 -10   1   5        7.59       -3.65      8.03 o 
  -9   1   5       32.54       30.64      8.99 o 
  -8   1   5       31.41       49.08     12.97 o 
  -7   1   5       20.12        4.92      7.36 o 
  -6   1   5        2.92        0.51      2.31 o 
  -5   1   5        3.77        1.14      2.59 o 
  -4   1   5       18.96       10.26      5.65 o 
  -3   1   5       41.89       38.91      8.83 o 
  -2   1   5        5.13       11.20      7.92 o 
  -1   1   5      745.08      728.41     23.87 o 
   0   1   5      289.08      300.51      8.08 o 
   1   1   5     1201.93     1188.65     17.56 o 
   2   1   5       11.22        7.71      2.11 o 
   3   1   5       42.65       36.54      4.93 o 
   4   1   5      892.66      939.96     16.27 o 
   5   1   5       71.70       56.33      4.32 o 
   6   1   5        4.31        5.14      3.68 o 
   7   1   5        4.98        6.21      4.29 o 
   8   1   5      111.50       87.14     12.68 o 
   9   1   5       61.59       63.16      9.55 o 
  10   1   5      118.24      102.30     10.90 o 
  11   1   5        6.29        2.08      5.49 o 
  12   1   5       31.73       30.95      7.13 o 
  13   1   5       19.67       20.65      8.71 o 
 -10   2   5        2.32       15.04     11.14 o 
  -9   2   5        3.24       14.76      9.48 o 
  -8   2   5        0.41       -3.23      7.31 o 
  -7   2   5       20.01       31.57      9.91 o 
  -6   2   5       56.59       76.47     14.77 o 
  -5   2   5       19.47       23.18      5.81 o 
  -4   2   5      243.25      289.64      8.90 o 
  -3   2   5     2540.56     2894.64     37.76 o 
  -2   2   5       57.23       50.74      4.87 o 
  -1   2   5      655.06      681.95     12.19 o 
   0   2   5     1418.93     1330.61     18.95 o 
   1   2   5       46.77       35.17      5.44 o 
   2   2   5     3084.25     3252.16     22.95 o 
   3   2   5      610.55      649.42     16.12 o 
   4   2   5      325.38      345.64      9.32 o 
   5   2   5      812.59      903.47     15.99 o 
   6   2   5       16.28       19.97      4.24 o 
   7   2   5      226.20      277.71     14.47 o 
   8   2   5      139.55      138.91      9.56 o 
   9   2   5       16.22       11.44      5.40 o 
  10   2   5       75.86       78.69      7.90 o 
  11   2   5      107.14      101.07     26.19 o 
  12   2   5        5.98        3.60      6.34 o 
  13   2   5        0.10       12.60      8.77 o 
 -10   3   5       12.51        9.47     25.45 o 
  -9   3   5      102.66       89.47     21.78 o 
  -8   3   5       49.21       56.98     12.43 o 
  -7   3   5        5.27       -0.63      6.84 o 
  -6   3   5        0.17       -0.24      3.83 o 
  -5   3   5      159.46      135.08     11.65 o 
  -4   3   5        0.18        4.93      4.44 o 
  -3   3   5      125.42      130.39      4.69 o 
  -2   3   5       92.97      127.32     10.17 o 
  -1   3   5        0.96        2.21      3.99 o 
   0   3   5     1626.27     1698.98     28.20 o 
   1   3   5      576.07      542.14     18.57 o 
   2   3   5     1024.96     1030.61     16.14 o 
   3   3   5     4861.71     5099.38     34.18 o 
   4   3   5       99.28      104.65      5.99 o 
   5   3   5     1081.45     1124.71     17.63 o 
   6   3   5       69.37       52.39      7.92 o 
   7   3   5       45.59       41.14      6.68 o 
   8   3   5       62.62       56.83     12.07 o 
   9   3   5       56.25       42.51      7.37 o 
  10   3   5       58.61       55.27     10.05 o 
  11   3   5        0.16       -4.61      4.61 o 
  12   3   5        0.00       -1.25     18.44 o 
  13   3   5        7.89        7.69     13.46 o 
 -10   4   5       22.28       23.76     14.93 o 
  -9   4   5        7.79       12.28      8.59 o 
  -8   4   5        9.09       -4.74     19.85 o 
  -7   4   5       17.19       20.85      8.94 o 
  -6   4   5       75.86       55.65     10.44 o 
  -5   4   5        0.04       -3.69      3.69 o 
  -4   4   5       91.18      103.27      7.83 o 
  -3   4   5        8.98        6.75      3.00 o 
  -2   4   5      149.22      164.85      7.47 o 
  -1   4   5       17.38       23.48      3.97 o 
   0   4   5       80.74       84.89      4.85 o 
   1   4   5     2515.54     2464.00     20.34 o 
   2   4   5       70.54       73.75      4.09 o 
   3   4   5        5.74       10.63      3.90 o 
   4   4   5      918.54      930.67     23.83 o 
   5   4   5       86.75       94.78      5.77 o 
   6   4   5      446.98      426.31     13.47 o 
   7   4   5       45.79       51.23      7.20 o 
   8   4   5        8.87       18.70     10.36 o 
   9   4   5        0.03        7.68      6.32 o 
  10   4   5      195.39      186.06     15.91 o 
  11   4   5      118.84      121.33     26.25 o 
  12   4   5       26.66       39.93     17.20 o 
  13   4   5        2.06        6.22     11.20 o 
 -10   5   5        0.39       13.80     14.59 o 
  -9   5   5        0.50        4.43     16.29 o 
  -8   5   5        0.03        4.96      8.54 o 
  -7   5   5       24.06       24.37      7.96 o 
  -6   5   5       40.86       33.35      7.92 o 
  -5   5   5        6.45        7.88      7.38 o 
  -4   5   5        0.75        2.86      4.19 o 
  -3   5   5       36.65       29.96      6.69 o 
  -2   5   5      130.43      135.59      9.11 o 
  -1   5   5      395.57      369.28     13.75 o 
   0   5   5       25.94       20.73      4.67 o 
   1   5   5       10.49       11.42      5.09 o 
   2   5   5       27.88       27.65      4.20 o 
   3   5   5       50.82       57.72      4.11 o 
   4   5   5       54.19       37.81      4.96 o 
   5   5   5      569.92      621.24     20.54 o 
   6   5   5      345.56      339.09     11.92 o 
   7   5   5       17.85       17.51      5.33 o 
   8   5   5        2.49        9.00      3.59 o 
   9   5   5       54.73       57.16     11.98 o 
  10   5   5        0.13        4.78      4.93 o 
  11   5   5      162.16      187.53     22.79 o 
  12   5   5        0.08        0.11      5.00 o 
  13   5   5        5.13       -7.13     11.88 o 
 -10   6   5        1.00       12.90     14.82 o 
  -8   6   5      104.09       97.51     21.61 o 
  -7   6   5      112.21      104.12      9.64 o 
  -6   6   5       20.41       19.54      4.44 o 
  -5   6   5      103.17      114.88     11.07 o 
  -4   6   5      106.17      119.33     14.07 o 
  -3   6   5        0.67        2.14      2.81 o 
  -2   6   5        1.80        5.92      2.72 o 
  -1   6   5      288.46      284.24     11.27 o 
   0   6   5       16.93       34.12      5.12 o 
   1   6   5       16.49       13.48      3.66 o 
   2   6   5       21.74       25.58      6.79 o 
   3   6   5      124.86      126.64      7.69 o 
   4   6   5      221.91      242.14     12.41 o 
   5   6   5        7.26        5.65      5.76 o 
   6   6   5      783.60      747.48     34.16 o 
   7   6   5        1.25        1.33      2.19 o 
   8   6   5        5.51       11.97      5.60 o 
   9   6   5       85.95       87.50     19.56 o 
  10   6   5        0.14       -5.26      7.54 o 
  12   6   5        0.17        4.10      7.59 o 
  -8   7   5        6.25       -1.68      6.07 o 
  -7   7   5        2.09       -2.50      4.47 o 
  -6   7   5       74.41       75.17      7.61 o 
  -5   7   5        5.02        8.67      6.06 o 
  -4   7   5       36.95       33.24      7.81 o 
  -3   7   5        1.84        1.76      4.86 o 
  -2   7   5       90.22      114.91     11.70 o 
  -1   7   5        7.49       21.21      4.23 o 
   0   7   5      154.58      125.89      7.75 o 
   1   7   5      381.66      366.10     10.21 o 
   2   7   5      667.70      664.61     11.87 o 
   3   7   5       19.16       15.72      2.86 o 
   4   7   5       23.48       29.14      7.74 o 
   5   7   5      188.92      166.77     15.20 o 
   6   7   5        5.11        8.37     11.09 o 
   7   7   5       14.58       11.98      8.61 o 
   8   7   5        4.35       -7.91      7.91 o 
   9   7   5       42.56       74.45     15.14 o 
  10   7   5       35.98       37.50      9.51 o 
  11   7   5      135.13      175.17     27.81 o 
  12   7   5        6.43       10.43      7.83 o 
  -9   8   5        0.58        0.11     11.99 o 
  -8   8   5        0.00       -2.72     12.78 o 
  -7   8   5        0.05       -6.44     14.37 o 
  -6   8   5       38.62       37.17      9.00 o 
  -5   8   5        8.15       12.71      5.30 o 
  -4   8   5       83.41       75.27      9.22 o 
  -3   8   5      461.44      510.90     45.93 o 
  -2   8   5      166.60      170.49     19.93 o 
  -1   8   5       19.40       21.70      5.10 o 
   0   8   5       39.21       38.12      6.31 o 
   1   8   5      197.32      197.87     14.72 o 
   2   8   5      589.21      629.26     25.18 o 
   3   8   5      123.41      128.46     12.40 o 
   4   8   5       63.62       70.44     10.81 o 
   5   8   5       36.02       59.02     13.12 o 
   6   8   5      125.31      187.45     20.93 o 
   7   8   5      240.47      291.32     26.64 o 
   8   8   5        0.98       -0.91      8.16 o 
   9   8   5        7.06       16.83      8.95 o 
  10   8   5        4.71        9.34      9.86 o 
  11   8   5       61.92       99.78     15.32 o 
  12   8   5        0.57        3.81      7.76 o 
  -8   9   5        6.14        8.37     12.33 o 
  -7   9   5       28.49       43.28      9.79 o 
  -6   9   5       19.68       10.02      4.71 o 
  -5   9   5        4.09        7.01      4.67 o 
  -4   9   5      593.70      640.65     21.90 o 
  -3   9   5      251.58      281.68     20.85 o 
  -2   9   5       11.67       11.87      4.87 o 
  -1   9   5       44.93       44.67      8.29 o 
   0   9   5      162.63      172.36     18.47 o 
   1   9   5       90.00      103.36     18.10 o 
   2   9   5       60.12       83.26      7.24 o 
   3   9   5        0.42       -6.76      7.18 o 
   4   9   5       67.37       51.05     10.71 o 
   5   9   5        8.92       -4.13      6.67 o 
   6   9   5       24.20       24.54      9.65 o 
   7   9   5        1.52       -0.67      8.28 o 
   8   9   5       28.54       28.62     12.00 o 
   9   9   5        3.76       30.81     16.74 o 
  10   9   5       11.69       22.68      9.94 o 
  11   9   5        0.75        9.51     15.95 o 
  12   9   5        0.37        9.38      9.03 o 
  -8  10   5        7.03       10.75      9.73 o 
  -7  10   5        8.30       11.31      9.39 o 
  -6  10   5       48.35       47.17      7.01 o 
  -5  10   5        5.06       -0.72      6.52 o 
  -4  10   5       12.21       20.58      4.98 o 
  -3  10   5       61.40       49.38     12.06 o 
  -2  10   5       21.95       17.59      5.19 o 
  -1  10   5       40.68       43.83      7.90 o 
   0  10   5      115.77      127.65     15.11 o 
   1  10   5        6.04        2.66      5.24 o 
   2  10   5      174.66      151.35      8.34 o 
   3  10   5       80.68       84.12     16.96 o 
   4  10   5       10.62       10.73      7.18 o 
   5  10   5        1.01       -2.72     10.75 o 
   6  10   5       58.90       51.02     20.02 o 
   7  10   5       53.89       51.65     10.36 o 
   8  10   5       92.87       93.52     12.80 o 
   9  10   5       12.62       23.91      9.56 o 
  10  10   5        5.93       33.12    158.43 o 
  11  10   5        1.35        2.04      7.88 o 
  -7  11   5       30.59       35.63     15.39 o 
  -6  11   5        4.84       -4.99      4.99 o 
  -5  11   5        2.06        9.39      4.88 o 
  -4  11   5       21.36       13.28      4.64 o 
  -3  11   5       10.45       13.05      4.34 o 
  -2  11   5        0.10        3.33      3.38 o 
  -1  11   5       53.71       62.27     12.73 o 
   0  11   5        1.83       -2.22      8.63 o 
   1  11   5       40.56       42.52      8.08 o 
   2  11   5       59.02       62.26     21.49 o 
   3  11   5        1.69       17.28      7.00 o 
   4  11   5      252.14      272.40     15.90 o 
   5  11   5       59.28       52.55     11.24 o 
   6  11   5      103.87      119.46     19.34 o 
   7  11   5       12.89       18.06     10.86 o 
   8  11   5        6.25       15.08     14.20 o 
   9  11   5        3.35       21.99     15.05 o 
  10  11   5        0.14        6.88      7.60 o 
  11  11   5        1.04        1.80      8.73 o 
  -7  12   5        0.67      -10.86     10.86 o 
  -6  12   5       10.90        5.18      9.96 o 
  -5  12   5        5.57        0.79      4.83 o 
  -4  12   5       14.06       12.96      5.30 o 
  -3  12   5        2.00        5.05      4.52 o 
  -2  12   5       35.08       34.60      8.90 o 
  -1  12   5       81.56       92.42      9.94 o 
   0  12   5        1.98        0.74      4.17 o 
   1  12   5      233.13      262.71     18.00 o 
   2  12   5       92.58      102.96     18.89 o 
   3  12   5       26.81       26.09      8.01 o 
   4  12   5       85.94       49.44     16.52 o 
   5  12   5       45.03       48.81     13.30 o 
   6  12   5        8.81        1.92     13.69 o 
   7  12   5       13.50       17.60      8.72 o 
   8  12   5        0.38        1.96      8.70 o 
   9  12   5        1.30       -4.43     22.12 o 
  10  12   5        1.01        3.75      8.53 o 
  -6  13   5        1.13        4.41      7.47 o 
  -5  13   5       13.42       22.09     12.50 o 
  -4  13   5        2.01        1.74      4.36 o 
  -3  13   5        2.24       11.41      6.88 o 
  -2  13   5        0.49        3.17      3.05 o 
  -1  13   5       57.43       54.55     10.68 o 
   0  13   5       13.88       14.22      8.26 o 
   1  13   5        2.21       -4.60      7.02 o 
   2  13   5        0.65        3.53      9.73 o 
   3  13   5      107.80      155.44     54.41 o 
   4  13   5      166.02      196.99     20.02 o 
   5  13   5        0.39        2.68      9.23 o 
   6  13   5        5.55       -2.94     13.80 o 
   7  13   5       27.56       19.80     14.71 o 
   8  13   5       14.34       21.15     11.96 o 
   9  13   5        1.52        9.79     10.25 o 
  -5  14   5        3.58       -0.32      9.33 o 
  -4  14   5        1.32        2.66      6.67 o 
  -3  14   5        1.54        5.64      4.08 o 
  -2  14   5        8.27       14.87     14.84 o 
  -1  14   5      157.96      154.40     21.82 o 
   0  14   5       24.79       19.62      9.84 o 
   1  14   5      103.27      120.69     19.03 o 
   2  14   5       30.75       16.84     10.06 o 
   3  14   5        8.28       10.01      8.54 o 
   4  14   5        0.52       16.84      8.95 o 
   5  14   5       50.53       51.84     10.60 o 
   6  14   5        0.05       -4.75     12.44 o 
   7  14   5        0.50       -1.84     10.00 o 
   8  14   5        0.00       33.15     15.72 o 
   9  14   5       13.54        7.35     18.33 o 
  -4  15   5        6.20       10.29     11.54 o 
  -3  15   5        1.32        0.11      9.84 o 
  -2  15   5       16.00       13.91     10.12 o 
  -1  15   5       21.23       12.77     12.16 o 
   0  15   5       15.97       17.39      8.15 o 
   1  15   5       17.51       12.46      4.75 o 
   2  15   5       64.01       73.58     11.25 o 
   3  15   5       32.17       22.59      9.76 o 
   4  15   5        1.54        5.23      8.51 o 
   5  15   5       42.98       34.22     11.27 o 
   6  15   5        0.10       -3.78      7.31 o 
   7  15   5       13.10       11.26     13.41 o 
   8  15   5        3.58        6.27     10.84 o 
  -2  16   5       15.60       15.72     14.03 o 
  -1  16   5        1.58        6.92      6.96 o 
   0  16   5        0.09        2.75      7.35 o 
   1  16   5       14.03       28.92      8.80 o 
   2  16   5       29.59       24.22      9.56 o 
   3  16   5        0.35       16.57      8.25 o 
   4  16   5       30.39       26.42     11.17 o 
   5  16   5        0.06        4.44      7.22 o 
   6  16   5       33.04       28.06     16.97 o 
   0  17   5        6.53        0.66      7.46 o 
   1  17   5        4.80        2.53      6.61 o 
   2  17   5        1.88       10.35     15.33 o 
   3  17   5        1.03        5.59      8.65 o 
   4  17   5        3.35       28.40     11.48 o 
  -2 -14   6       29.71       22.71     10.38 o 
  -1 -14   6        9.09       13.12      8.26 o 
   0 -14   6       16.46       23.76     13.69 o 
   1 -14   6        8.30       -9.50     11.65 o 
   2 -14   6        4.04       21.27     14.37 o 
   3 -14   6        2.13       -6.67     13.12 o 
   4 -14   6        0.06       30.79     14.31 o 
  -4 -13   6        3.51       -4.47      7.14 o 
  -3 -13   6        5.70       17.84      9.79 o 
  -2 -13   6       13.42        6.29      5.82 o 
  -1 -13   6        9.15        7.03      6.40 o 
   0 -13   6       14.37       18.02      7.91 o 
   1 -13   6        0.35       18.37      7.22 o 
   2 -13   6        0.21       -4.51      6.77 o 
   3 -13   6        2.92       23.17     16.74 o 
   4 -13   6        6.08       28.07      9.32 o 
   5 -13   6        0.32       25.43     13.07 o 
   6 -13   6        1.10       11.10     21.38 o 
  -5 -12   6        0.00       -3.39     13.91 o 
  -4 -12   6        2.32        2.18      6.87 o 
  -3 -12   6       19.74       33.44      8.71 o 
  -2 -12   6        1.68        2.83      5.03 o 
  -1 -12   6        8.56       -0.35      6.89 o 
   0 -12   6        8.18       -0.31      4.71 o 
   1 -12   6       10.66       14.32      5.21 o 
   2 -12   6        3.10        3.83      6.95 o 
   3 -12   6        4.92       15.10      9.03 o 
   4 -12   6        0.87       11.33     10.97 o 
   5 -12   6        1.96        3.77     10.01 o 
   6 -12   6        0.00       19.28     19.80 o 
   7 -12   6        0.38        5.00     13.12 o 
  -6 -11   6        2.88       -6.79     15.27 o 
  -5 -11   6        4.64        6.03      9.79 o 
  -4 -11   6        0.74      -11.85     13.52 o 
  -3 -11   6        0.00        4.07      7.58 o 
  -2 -11   6       35.68       44.52     11.83 o 
  -1 -11   6       11.99       11.76      5.75 o 
   0 -11   6       16.27       18.52      8.03 o 
   1 -11   6        2.36       11.10      4.75 o 
   2 -11   6       17.13       19.33      6.25 o 
   3 -11   6        9.17       15.03      8.63 o 
   4 -11   6       16.77       23.30     12.05 o 
   5 -11   6       17.49       21.21      9.44 o 
   6 -11   6        1.71       -2.11      8.42 o 
   7 -11   6        0.52       -7.58     10.52 o 
   8 -11   6        0.00       -1.40      8.56 o 
  -7 -10   6       13.08        1.36     15.16 o 
  -6 -10   6        4.28      -13.80     13.80 o 
  -5 -10   6       12.21       18.51     11.21 o 
  -4 -10   6        5.13        8.96      6.28 o 
  -3 -10   6       32.52       21.38      6.07 o 
  -2 -10   6       44.86       58.36     11.27 o 
  -1 -10   6       24.94       22.23      7.96 o 
   0 -10   6        3.67        5.25      4.73 o 
   1 -10   6       30.47       32.92      7.82 o 
   2 -10   6        5.91        5.61      8.06 o 
   3 -10   6        0.55       -3.50      7.00 o 
   4 -10   6        0.90       -1.66     10.75 o 
   5 -10   6        4.82        5.01      3.86 o 
   6 -10   6        0.16       -3.67      7.67 o 
   7 -10   6        3.25       10.18      9.62 o 
   8 -10   6        2.36        7.77      8.34 o 
   9 -10   6        1.29        6.87      7.76 o 
  -7  -9   6       34.69       27.04     15.84 o 
  -6  -9   6       13.43       -2.49     13.35 o 
  -5  -9   6        0.01       -0.56      4.17 o 
  -4  -9   6       11.56       20.98      6.73 o 
  -3  -9   6       94.55       70.84     12.59 o 
  -2  -9   6        4.60        1.32      7.08 o 
  -1  -9   6       31.78       29.77      6.30 o 
   0  -9   6        0.82        5.50      6.84 o 
   1  -9   6      150.17      151.61     17.02 o 
   2  -9   6      146.48      172.15     11.10 o 
   3  -9   6        0.01       -7.63      8.63 o 
   4  -9   6       44.48       49.28     11.54 o 
   5  -9   6        6.58        7.96      9.67 o 
   6  -9   6        0.07       -2.20      8.10 o 
   7  -9   6       69.68       76.59     17.31 o 
   8  -9   6        0.64       15.64     10.32 o 
   9  -9   6       27.93       35.99     11.89 o 
  10  -9   6        0.06        2.15     13.18 o 
  -8  -8   6        0.01       26.58     17.20 o 
  -7  -8   6       77.31       61.09     27.26 o 
  -6  -8   6        8.44        2.48      7.84 o 
  -5  -8   6       34.22       10.11      9.77 o 
  -4  -8   6       20.58       29.74      8.26 o 
  -3  -8   6       64.36       47.47      7.00 o 
  -2  -8   6       36.42       32.50      7.06 o 
  -1  -8   6        5.35        6.95      4.89 o 
   0  -8   6        5.33        8.47      5.83 o 
   1  -8   6      303.34      327.01     28.77 o 
   2  -8   6      352.61      357.04     15.41 o 
   3  -8   6        0.08        2.90      3.91 o 
   4  -8   6       63.06       67.10     11.32 o 
   5  -8   6      156.54      145.98     19.94 o 
   6  -8   6        6.52        6.29      9.15 o 
   7  -8   6      289.48      298.09     59.62 o 
   8  -8   6        0.55        6.47     11.82 o 
   9  -8   6        0.00        3.33     11.82 o 
  10  -8   6        1.32       14.93      8.82 o 
  -8  -7   6        4.04       52.60     25.57 o 
  -7  -7   6       37.66       38.80     11.09 o 
  -6  -7   6       15.42        9.51     10.75 o 
  -5  -7   6        0.05       12.38     12.89 o 
  -4  -7   6        0.17       -3.56      5.32 o 
  -3  -7   6       93.51       94.14     15.47 o 
  -2  -7   6       68.34       93.20     11.40 o 
  -1  -7   6      112.28      126.43     15.59 o 
   0  -7   6       19.29       24.94      9.61 o 
   1  -7   6      330.21      345.43     15.37 o 
   2  -7   6       36.06       22.76      6.08 o 
   3  -7   6      152.36      141.31      7.99 o 
   4  -7   6       40.81       46.57     10.81 o 
   5  -7   6      176.39      175.88     12.37 o 
   6  -7   6      235.91      210.25     15.43 o 
   7  -7   6        1.14        7.42      6.66 o 
   8  -7   6       13.17       26.55     10.42 o 
   9  -7   6        0.08      -12.78     12.78 o 
  10  -7   6        2.85       24.60     13.29 o 
  11  -7   6        3.63       16.94     12.44 o 
  -9  -6   6        4.75       14.03     15.84 o 
  -8  -6   6        0.11       -7.67      7.67 o 
  -7  -6   6       36.26       26.12     10.40 o 
  -6  -6   6        7.41        7.51      7.91 o 
  -5  -6   6        0.02       -0.30      5.82 o 
  -4  -6   6       12.92        6.94      7.32 o 
  -3  -6   6       12.40       12.26      5.96 o 
  -2  -6   6       23.89       30.37      7.72 o 
  -1  -6   6       45.62       52.58      7.71 o 
   0  -6   6        3.52       -4.49      4.49 o 
   1  -6   6       10.10        9.25      5.18 o 
   2  -6   6       40.86       45.39      7.01 o 
   3  -6   6        2.21        9.13      4.24 o 
   4  -6   6       26.18       34.61      6.47 o 
   5  -6   6        1.98        3.79      7.52 o 
   6  -6   6      134.67      120.92     13.94 o 
   7  -6   6      510.06      502.50     29.41 o 
   8  -6   6        7.98        4.64      6.90 o 
   9  -6   6       31.17       25.93      9.86 o 
  10  -6   6       20.18       19.73      9.77 o 
  11  -6   6        2.75        7.25      7.60 o 
  -9  -5   6        0.47        3.16      9.84 o 
  -8  -5   6        1.01       -5.16      7.65 o 
  -7  -5   6       10.66       16.41      9.85 o 
  -6  -5   6        5.87       14.61      8.66 o 
  -5  -5   6       22.57        4.69      6.01 o 
  -4  -5   6      180.41      188.70     17.84 o 
  -3  -5   6       74.81       61.01      9.51 o 
  -2  -5   6       50.77       55.93      6.64 o 
  -1  -5   6      234.87      248.08     16.67 o 
   0  -5   6       81.12       82.27      9.43 o 
   1  -5   6       32.86       45.99      5.75 o 
   2  -5   6       60.41       52.47      6.69 o 
   3  -5   6        9.80       10.82      4.16 o 
   4  -5   6      152.03      135.85      9.41 o 
   5  -5   6       60.69       72.43      9.93 o 
   6  -5   6        0.55      -10.29     10.29 o 
   7  -5   6       18.76        2.83     10.75 o 
   8  -5   6       63.06       67.62     14.31 o 
   9  -5   6       20.58        6.74     11.82 o 
  10  -5   6       67.17       78.34     14.08 o 
  11  -5   6        0.89       10.10      8.82 o 
  12  -5   6        5.65       -0.34      9.16 o 
  -9  -4   6        2.09        7.64      8.59 o 
  -8  -4   6       11.42        7.40     15.22 o 
  -7  -4   6        0.03       -1.96     14.03 o 
  -6  -4   6       52.50       74.41     15.37 o 
  -5  -4   6       21.27       11.57      5.20 o 
  -4  -4   6        1.66        5.29      8.15 o 
  -3  -4   6       37.41       35.40      7.83 o 
  -2  -4   6      650.21      711.41     24.22 o 
  -1  -4   6       25.37       29.50      8.69 o 
   0  -4   6      215.11      238.17     17.13 o 
   1  -4   6       38.29       49.53      5.73 o 
   2  -4   6      131.35      137.03      6.38 o 
   3  -4   6      138.64      127.12      5.52 o 
   4  -4   6      156.04      173.15      5.19 o 
   5  -4   6        3.90       -8.37      9.84 o 
   6  -4   6       43.48       45.50      9.59 o 
   7  -4   6      258.79      260.75     47.85 o 
   8  -4   6       37.81       30.12     10.19 o 
   9  -4   6      323.67      335.55     32.22 o 
  10  -4   6        4.84        8.26     16.80 o 
  11  -4   6        0.86       13.27     17.59 o 
  12  -4   6        0.56       -0.38      8.59 o 
  -9  -3   6        0.93       11.96      8.99 o 
  -8  -3   6        2.79       16.07      8.19 o 
  -7  -3   6       25.33       36.19     11.20 o 
  -6  -3   6       17.61        8.00      7.79 o 
  -5  -3   6       20.04       15.38      5.39 o 
  -4  -3   6      140.33      141.56     14.33 o 
  -3  -3   6      133.37      185.90     24.89 o 
  -2  -3   6       15.07       18.76      4.87 o 
  -1  -3   6      766.94      848.06     24.15 o 
   0  -3   6       35.50       35.14      5.46 o 
   1  -3   6      125.72      135.43      6.17 o 
   2  -3   6       87.22      102.54      8.34 o 
   3  -3   6        2.69        0.08      4.61 o 
   4  -3   6        7.59        9.67      3.40 o 
   5  -3   6       77.94       85.42     11.68 o 
   6  -3   6       47.03       45.89     19.91 o 
   7  -3   6       18.60       35.97     15.39 o 
   8  -3   6        5.41        0.94      8.29 o 
   9  -3   6       14.36        6.90     10.92 o 
  10  -3   6        1.36        6.08      4.25 o 
  11  -3   6       12.26        5.84      7.82 o 
  12  -3   6        0.00       -0.31      8.20 o 
 -10  -2   6        0.00       -2.78     13.69 o 
  -9  -2   6        0.18        1.72      8.43 o 
  -8  -2   6       14.45        7.19     11.60 o 
  -7  -2   6       12.96       26.42     28.45 o 
  -6  -2   6       15.39        8.06      7.66 o 
  -5  -2   6        3.17       12.54      4.64 o 
  -4  -2   6        0.12        1.71      2.40 o 
  -3  -2   6        0.50        2.97      1.75 o 
  -2  -2   6      126.38      131.41      9.64 o 
  -1  -2   6      373.77      355.83      8.92 o 
   0  -2   6        3.80        6.00      6.75 o 
   1  -2   6      138.15      143.57      7.45 o 
   2  -2   6       14.93       28.76      6.00 o 
   3  -2   6       25.57       28.38      5.94 o 
   4  -2   6      562.07      608.16     10.79 o 
   5  -2   6        4.05        4.40      2.96 o 
   6  -2   6      194.61      190.30     10.67 o 
   7  -2   6        4.84        4.75      7.47 o 
   8  -2   6       20.47       33.40     10.80 o 
   9  -2   6      180.59      194.12     16.68 o 
  10  -2   6       26.78       37.87     11.14 o 
  11  -2   6       14.50        6.40     11.93 o 
  12  -2   6        0.03        2.81      8.20 o 
  13  -2   6        9.39        9.59      7.64 o 
 -10  -1   6       45.19       40.16     16.74 o 
  -9  -1   6        0.53        9.82      9.10 o 
  -8  -1   6        7.05       12.25      9.35 o 
  -7  -1   6        0.49        2.86     15.95 o 
  -6  -1   6        3.10       12.53     15.89 o 
  -5  -1   6       61.98       84.98     14.88 o 
  -4  -1   6      153.47      150.71     12.59 o 
  -3  -1   6       19.81        3.76      7.30 o 
  -2  -1   6      201.07      205.74     13.50 o 
  -1  -1   6       31.33       32.51      2.70 o 
   0  -1   6        6.92        8.66      3.77 o 
   1  -1   6       20.33       22.89      9.22 o 
   2  -1   6      493.11      469.62     11.32 o 
   3  -1   6        0.99        2.53      2.57 o 
   4  -1   6        7.42        4.02      3.61 o 
   5  -1   6        0.41        4.65      2.90 o 
   6  -1   6       32.10       51.55      5.98 o 
   7  -1   6        8.72        6.12      7.81 o 
   8  -1   6       42.68       53.06     16.63 o 
   9  -1   6        0.94        5.95      5.93 o 
  10  -1   6       59.13       84.10     16.06 o 
  11  -1   6       15.16       21.24      8.10 o 
  12  -1   6        5.77        7.52      8.82 o 
  13  -1   6       12.82       13.83      9.74 o 
 -10   0   6        0.12       -0.11      8.14 o 
  -9   0   6        1.70       12.05      9.70 o 
  -8   0   6        0.74        8.75     18.78 o 
  -7   0   6       32.09        9.44     10.58 o 
  -6   0   6      239.03      254.69     23.42 o 
  -5   0   6      234.77      242.85     17.03 o 
  -4   0   6      349.35      380.74     21.21 o 
  -3   0   6      107.72      109.98     11.04 o 
  -2   0   6        3.19       -2.06      5.64 o 
  -1   0   6      170.19      152.31      9.72 o 
   0   0   6        6.65       10.73      3.23 o 
   1   0   6       13.17       13.77      4.98 o 
   2   0   6      249.64      292.06      8.86 o 
   3   0   6      798.40      866.52     22.55 o 
   4   0   6      112.96      126.22      7.23 o 
   5   0   6       38.88       26.03      3.51 o 
   6   0   6      190.03      187.17     11.62 o 
   7   0   6        5.82        7.76      4.35 o 
   8   0   6       77.04       90.53     10.55 o 
   9   0   6        3.18        5.41      5.32 o 
  10   0   6        1.00       -2.39      4.41 o 
  11   0   6        1.05       11.19      7.76 o 
  12   0   6       16.40       23.33     12.44 o 
  13   0   6        3.19      -10.80     10.80 o 
 -10   1   6       14.20        2.58     10.46 o 
  -9   1   6        8.14       10.52     10.46 o 
  -8   1   6        2.56       -7.12      7.52 o 
  -7   1   6        3.33       -3.86      7.12 o 
  -6   1   6       15.95       14.19      8.35 o 
  -5   1   6       10.67       29.16      9.21 o 
  -4   1   6      114.86      106.60     10.88 o 
  -3   1   6       79.07       84.70     10.03 o 
  -1   1   6       85.77       74.36     10.12 o 
   0   1   6       27.74       36.99      4.99 o 
   1   1   6     1969.87     2082.07     17.85 o 
   2   1   6      185.70      156.26      7.44 o 
   3   1   6     1901.19     2136.03     26.90 o 
   4   1   6        8.28        5.36      3.70 o 
   5   1   6        3.35        1.67      3.02 o 
   6   1   6        6.05       10.19      3.65 o 
   7   1   6       12.13        8.50      3.59 o 
   8   1   6       95.13       76.05      9.69 o 
   9   1   6       10.59       12.14      6.83 o 
  10   1   6       41.01       28.69     11.95 o 
  11   1   6        0.00       11.34      5.93 o 
  12   1   6       23.38       31.46     15.89 o 
  13   1   6        8.14       16.01     10.63 o 
 -10   2   6       16.36        1.92      8.35 o 
  -9   2   6       16.86        2.58     10.12 o 
  -8   2   6       10.75       10.95      9.42 o 
  -7   2   6        7.39       21.92      9.86 o 
  -6   2   6       55.61       59.02     12.90 o 
  -5   2   6      126.18      122.59     13.43 o 
  -4   2   6      372.22      409.02     14.53 o 
  -3   2   6       15.25       27.49     12.44 o 
  -2   2   6      301.23      313.32     11.84 o 
  -1   2   6      350.01      376.71     19.57 o 
   0   2   6       14.74       16.34      4.41 o 
   1   2   6       16.19       14.11      6.52 o 
   2   2   6     1698.65     1823.76     26.71 o 
   3   2   6       40.40       49.05      8.81 o 
   4   2   6       26.73       22.15      4.87 o 
   5   2   6      336.74      329.93      7.94 o 
   6   2   6        9.20       10.88      3.75 o 
   7   2   6       42.78       58.20      9.90 o 
   8   2   6      416.53      433.69     15.83 o 
   9   2   6      170.12      163.05     15.75 o 
  10   2   6        9.14        7.07      4.70 o 
  11   2   6        0.00        6.24      4.40 o 
  12   2   6        1.04        2.01     22.06 o 
  13   2   6        0.18       -1.83      6.44 o 
 -10   3   6        0.76        7.47     14.25 o 
  -9   3   6        0.07        4.83      8.34 o 
  -8   3   6        5.75       27.09     11.25 o 
  -7   3   6        8.96        6.07      7.93 o 
  -6   3   6       35.60       29.00      9.21 o 
  -5   3   6        0.00       16.63     10.97 o 
  -4   3   6       13.47        7.03      7.34 o 
  -3   3   6       68.46       71.09      8.10 o 
  -2   3   6      774.19      720.84     35.52 o 
  -1   3   6      281.26      283.70     13.66 o 
   0   3   6       18.62       14.92      4.72 o 
   1   3   6     1330.82     1415.12     19.72 o 
   2   3   6      723.78      723.37     14.90 o 
   3   3   6     1393.19     1693.15     22.74 o 
   4   3   6      374.07      374.76      9.99 o 
   5   3   6      271.91      279.06      9.70 o 
   6   3   6      284.44      264.38     11.73 o 
   7   3   6      146.16      136.76     12.96 o 
   8   3   6      483.84      474.16     20.97 o 
   9   3   6       70.11       60.79      8.87 o 
  10   3   6        7.97        7.94      5.18 o 
  11   3   6       16.81       25.50      8.65 o 
  12   3   6        4.60       22.73      8.77 o 
  13   3   6        0.24       -3.17     12.56 o 
  -9   4   6        1.45        7.66     10.01 o 
  -8   4   6        3.33        8.17      7.47 o 
  -7   4   6        5.51       10.99      8.47 o 
  -6   4   6        1.06        6.45      9.84 o 
  -5   4   6       12.38        9.99      7.47 o 
  -4   4   6        3.43       -1.23      1.74 o 
  -3   4   6        6.37        5.28      3.76 o 
  -2   4   6      241.10      227.25     12.42 o 
  -1   4   6      278.36      285.11     13.67 o 
   0   4   6      101.43      108.93     13.80 o 
   1   4   6     1433.94     1420.07     27.57 o 
   2   4   6     2357.75     2555.18     31.22 o 
   3   4   6     1812.24     1976.05     27.30 o 
   4   4   6     5689.01     6204.62    121.77 o 
   5   4   6      172.52      155.76      6.96 o 
   6   4   6        8.24        3.28      6.61 o 
   7   4   6       21.55       11.55      9.67 o 
   8   4   6       86.79       82.87     12.65 o 
   9   4   6       36.24       41.67      7.48 o 
  10   4   6       40.60       23.50     11.78 o 
  11   4   6       83.75       76.72     16.18 o 
  12   4   6       29.01       29.19     15.05 o 
  13   4   6        6.63       -3.51     13.01 o 
  -9   5   6       16.61       20.64      9.02 o 
  -8   5   6       10.55        0.78      6.98 o 
  -7   5   6       15.67       16.63     12.78 o 
  -6   5   6       58.29       69.13     13.58 o 
  -5   5   6        9.64       11.78      5.47 o 
  -4   5   6        0.01        4.10      3.43 o 
  -3   5   6       91.79       85.29      7.57 o 
  -2   5   6        6.50        9.04      6.84 o 
  -1   5   6       69.75       65.42      5.92 o 
   0   5   6       58.74       58.50      4.51 o 
   1   5   6      370.54      382.33     12.77 o 
   2   5   6     2825.26     3008.39     36.24 o 
   3   5   6      600.19      590.65     16.35 o 
   4   5   6     1936.03     1967.22     25.70 o 
   5   5   6      401.90      418.06     12.14 o 
   6   5   6      312.80      333.92     15.37 o 
   7   5   6       68.91       54.08      8.45 o 
   8   5   6      180.98      203.46     16.52 o 
   9   5   6      204.33      211.20     24.69 o 
  10   5   6      118.12      115.19     12.25 o 
  11   5   6       11.04       10.68      9.48 o 
  12   5   6        0.48       16.40     15.50 o 
  13   5   6        0.51      -13.12     13.12 o 
  -8   6   6        6.92        5.56      5.85 o 
  -7   6   6       33.36       34.37     11.16 o 
  -6   6   6        0.03        5.23      9.28 o 
  -5   6   6       13.15       12.25      5.73 o 
  -4   6   6       34.61       38.49      9.58 o 
  -3   6   6        1.02       12.06      4.38 o 
  -2   6   6       23.61       29.66      6.90 o 
  -1   6   6       52.25       49.76      7.29 o 
   0   6   6      160.88      142.98      9.76 o 
   1   6   6      221.18      244.37     14.55 o 
   2   6   6      317.66      349.69     14.38 o 
   3   6   6       97.05       85.85      8.19 o 
   4   6   6     1914.24     2107.65     27.17 o 
   5   6   6      127.93      134.90     10.85 o 
   6   6   6      139.36      153.98     10.80 o 
   7   6   6       12.75        8.01     15.61 o 
   8   6   6        0.80       -0.41      3.40 o 
   9   6   6      133.39      100.09     11.66 o 
  10   6   6        0.00        9.61      8.92 o 
  11   6   6       26.57       28.86     10.97 o 
  12   6   6        8.80       15.04     10.63 o 
  13   6   6       25.58       16.52     11.31 o 
  -9   7   6       12.04        5.88     14.82 o 
  -8   7   6        0.90        8.15      5.96 o 
  -7   7   6        4.67        1.21      6.41 o 
  -6   7   6        4.31       16.81      7.85 o 
  -5   7   6       11.33       13.04      8.51 o 
  -4   7   6        1.17        1.88      4.56 o 
  -3   7   6       13.44       13.15      5.12 o 
  -2   7   6       20.13       21.37      8.21 o 
  -1   7   6       38.91       41.09      6.31 o 
   0   7   6       10.18       11.67      3.59 o 
   1   7   6      230.80      195.45     19.13 o 
   2   7   6       99.20      129.00      7.97 o 
   3   7   6      117.36      151.91      5.74 o 
   4   7   6      256.51      252.67     10.24 o 
   5   7   6        1.91        3.43      6.94 o 
   6   7   6       23.01       36.46     13.63 o 
   7   7   6      506.33      492.55     27.72 o 
   8   7   6       59.25       60.00     13.51 o 
   9   7   6      132.36      163.00     20.14 o 
  10   7   6        0.56       14.65      8.42 o 
  11   7   6        7.20       10.43     13.07 o 
  12   7   6        0.01       -7.62      9.84 o 
  -8   8   6        2.82       11.20     14.25 o 
  -7   8   6        3.35        4.05      6.24 o 
  -6   8   6        0.13       10.29      7.35 o 
  -5   8   6       52.75       59.84     10.59 o 
  -4   8   6      175.17      170.46     12.05 o 
  -3   8   6      198.93      228.17     16.90 o 
  -2   8   6       21.78       30.29      8.10 o 
  -1   8   6       11.33       14.11      4.42 o 
   0   8   6      103.77      121.55     12.15 o 
   1   8   6      275.92      259.17     10.97 o 
   2   8   6        9.45       16.86      4.63 o 
   3   8   6      110.41      135.53     12.67 o 
   4   8   6        6.45       16.18     14.48 o 
   5   8   6        1.19       -3.92      7.32 o 
   6   8   6      389.27      443.40     22.62 o 
   7   8   6       20.70        6.45     12.22 o 
   8   8   6       11.34       25.21     12.39 o 
   9   8   6        0.36       -4.69      7.85 o 
  10   8   6        1.10        4.27      9.21 o 
  11   8   6       40.23       43.73     19.80 o 
  12   8   6        9.00        8.55      9.58 o 
  -8   9   6        1.62        3.39     14.03 o 
  -7   9   6       22.57       15.27     10.41 o 
  -6   9   6        2.62        3.82      4.79 o 
  -5   9   6        1.69        3.18      3.84 o 
  -4   9   6      123.02      122.84     12.79 o 
  -3   9   6       11.69       13.43      6.47 o 
  -2   9   6        2.75        4.55      6.21 o 
  -1   9   6        4.05        5.01      4.99 o 
   0   9   6       62.41       61.75      6.36 o 
   1   9   6      114.62      121.79      8.95 o 
   2   9   6       62.86       53.04      7.49 o 
   3   9   6      116.48      119.75     21.78 o 
   4   9   6       54.52       43.78     14.48 o 
   5   9   6      224.87      194.35     16.15 o 
   6   9   6      140.89      160.44     23.35 o 
   7   9   6       43.95       30.32     13.69 o 
   8   9   6       48.71       46.63     12.38 o 
   9   9   6       26.60       45.47     13.85 o 
  10   9   6       18.26       22.76     11.13 o 
  11   9   6        0.00       -1.08      8.58 o 
  12   9   6        3.32        1.16      8.72 o 
  -8  10   6        3.62       29.98     16.06 o 
  -7  10   6        3.53       27.15     15.27 o 
  -6  10   6        8.31        2.95      8.03 o 
  -5  10   6        3.77       -1.78      4.71 o 
  -4  10   6       81.70       93.25     10.14 o 
  -3  10   6        2.84        5.51      6.90 o 
  -2  10   6        5.32        0.68      6.08 o 
  -1  10   6       22.37       15.73      4.52 o 
   0  10   6       21.10       33.14      5.98 o 
   1  10   6       44.00       51.70      7.63 o 
   2  10   6       90.60       95.10     12.00 o 
   3  10   6       30.77       27.48      9.83 o 
   4  10   6        4.00        2.60      8.03 o 
   5  10   6        6.46        7.58     10.29 o 
   6  10   6       79.71      145.32     41.63 o 
   7  10   6       44.78       14.82     13.35 o 
   8  10   6       27.05       27.05     10.08 o 
   9  10   6       22.54       22.78     11.49 o 
  10  10   6        0.25       20.70     11.85 o 
  11  10   6       33.46       47.02     11.82 o 
  -7  11   6        6.18       10.07     11.88 o 
  -6  11   6        2.87      -10.52     10.52 o 
  -5  11   6       15.18       12.35      4.31 o 
  -4  11   6       46.01       49.52     11.61 o 
  -3  11   6        4.57        4.50      2.84 o 
  -2  11   6       35.23       44.00      8.02 o 
  -1  11   6       22.61       17.05      6.51 o 
   0  11   6        2.56       -0.25      7.93 o 
   1  11   6      102.11       85.03     10.18 o 
   2  11   6        8.19       16.85      6.28 o 
   3  11   6        1.75        5.80      7.31 o 
   4  11   6       50.00       56.62      9.96 o 
   5  11   6       59.69       76.35     14.59 o 
   6  11   6       71.61       79.60     15.10 o 
   7  11   6       37.70       33.49     19.46 o 
   8  11   6        1.70       16.22     13.74 o 
   9  11   6        1.12      -10.35     11.99 o 
  10  11   6       26.43       16.69     10.43 o 
  11  11   6        1.18       -1.47      9.81 o 
  -6  12   6        0.00       -2.04     10.41 o 
  -5  12   6       19.86        8.90      5.34 o 
  -4  12   6       17.98       13.30      3.93 o 
  -3  12   6       75.85       78.26     11.46 o 
  -2  12   6        0.43       -4.47      4.47 o 
  -1  12   6       24.36        6.42      7.50 o 
   0  12   6        2.17        0.99      7.06 o 
   1  12   6       13.95       17.38      6.94 o 
   2  12   6       32.94       39.32     12.64 o 
   3  12   6      147.10      199.59     19.50 o 
   4  12   6       10.61       18.49      7.15 o 
   5  12   6       42.94       50.91     12.07 o 
   6  12   6        4.61       21.49     25.11 o 
   7  12   6       10.60       -4.41     14.03 o 
   8  12   6       35.17       50.42     16.69 o 
   9  12   6       11.07       16.13     17.99 o 
  10  12   6        0.66       14.59     17.99 o 
  -6  13   6        2.01        2.15      7.13 o 
  -5  13   6        0.25        1.13     10.75 o 
  -4  13   6        1.34        4.11      5.53 o 
  -3  13   6       31.44       25.60     10.83 o 
  -2  13   6       52.31       56.76      9.10 o 
  -1  13   6       14.62       14.62      6.11 o 
   0  13   6      101.34      110.21     13.58 o 
   1  13   6        0.91       17.29      8.44 o 
   2  13   6        3.26        0.33      9.96 o 
   3  13   6        7.44        7.64     13.41 o 
   4  13   6       11.53       20.32     25.91 o 
   5  13   6       14.35        5.92     15.10 o 
   6  13   6        1.69       12.10     10.21 o 
   7  13   6      121.10      181.00     21.49 o 
   8  13   6       34.33       35.67     18.50 o 
   9  13   6       14.35       14.15      9.22 o 
  -5  14   6        5.84       -1.13     10.41 o 
  -4  14   6        2.05       14.09      6.71 o 
  -3  14   6       26.68       25.20      6.46 o 
  -2  14   6        5.91        4.05      6.55 o 
  -1  14   6        7.89        6.26      5.94 o 
   0  14   6        0.40       -5.00     16.74 o 
   1  14   6       11.36       10.31     19.91 o 
   2  14   6       11.38       -1.41     13.18 o 
   3  14   6        4.67       10.64      6.22 o 
   4  14   6       47.34       69.80     35.52 o 
   5  14   6        8.01       15.32      9.68 o 
   6  14   6       79.92       66.79     17.65 o 
   7  14   6       39.97        7.47     11.20 o 
   8  14   6       58.17       47.97     11.17 o 
   9  14   6       26.43        6.90     10.96 o 
  -2  15   6       11.53       22.80      7.66 o 
  -1  15   6       10.87        2.06      7.77 o 
   0  15   6        5.44        4.99      4.74 o 
   1  15   6        0.16       -3.94      5.77 o 
   2  15   6        3.04        2.48      7.98 o 
   3  15   6        0.97        6.65     18.55 o 
   4  15   6       10.99       18.37      7.36 o 
   5  15   6        0.00       23.85     17.82 o 
   6  15   6        1.04       -9.99     14.14 o 
   7  15   6        0.50      -13.80     14.37 o 
   8  15   6       30.13       31.00     14.82 o 
  -2  16   6        4.34        3.85      7.81 o 
  -1  16   6        0.82       15.49      8.28 o 
   0  16   6        0.99       11.61     14.37 o 
   1  16   6       11.96        9.39      5.92 o 
   2  16   6        2.89       16.32      6.60 o 
   3  16   6       48.66       23.95     10.63 o 
   4  16   6       30.02       30.45     22.79 o 
   5  16   6        0.62       13.61      9.58 o 
   6  16   6        0.51       11.59      7.42 o 
   0  17   6        0.50        6.21     11.82 o 
   1  17   6        9.81       -2.37     17.42 o 
   2  17   6        6.93       13.88     16.46 o 
   3  17   6        2.03        3.74     12.05 o 
   4  17   6        7.62       13.34     30.37 o 
   0 -14   7        4.21       -1.92     11.09 o 
   1 -14   7        3.47       12.10     12.78 o 
   2 -14   7        0.37       10.75     14.25 o 
   3 -14   7       17.59       29.19     15.16 o 
  -2 -13   7        1.76        7.23      6.13 o 
  -1 -13   7        9.05       27.05     17.48 o 
   0 -13   7        3.04        9.96     10.07 o 
   1 -13   7        5.35       25.00     13.80 o 
   2 -13   7        0.00        2.63     16.91 o 
   3 -13   7        3.47        5.01      6.00 o 
   4 -13   7       29.66       18.57     11.42 o 
   5 -13   7        0.00        5.55      7.42 o 
  -4 -12   7        3.34       -6.90     13.12 o 
  -3 -12   7        0.05        6.67      8.94 o 
  -2 -12   7       31.78       49.98     16.38 o 
  -1 -12   7        0.58       -0.40      6.80 o 
   0 -12   7       11.06       10.70      6.33 o 
   1 -12   7        0.97       -1.48      6.38 o 
   2 -12   7        3.97       16.14      8.59 o 
   3 -12   7        4.22       15.10      9.21 o 
   4 -12   7        0.02        9.31      9.27 o 
   5 -12   7        0.92        0.81      7.23 o 
   6 -12   7        5.40       -4.51      6.07 o 
   7 -12   7        0.04       -1.96      9.13 o 
  -5 -11   7        1.88       24.10     20.02 o 
  -4 -11   7        0.17       -5.88     12.78 o 
  -3 -11   7        3.87       12.07      8.29 o 
  -2 -11   7        0.26        4.52      3.69 o 
  -1 -11   7        1.79       15.79      5.45 o 
   0 -11   7        0.01        3.04      4.87 o 
   1 -11   7       32.77       44.41     22.96 o 
   2 -11   7       15.49       16.68      9.12 o 
   3 -11   7        8.38       20.25      9.33 o 
   4 -11   7       12.95       82.09    179.59 o 
   5 -11   7        0.98       -1.03      7.32 o 
   6 -11   7        2.84       14.40     12.56 o 
   7 -11   7        7.70       11.02      9.58 o 
   8 -11   7        0.01      -10.86     10.86 o 
  -6 -10   7        2.50        0.91     14.71 o 
  -5 -10   7        0.75       15.16     14.71 o 
  -4 -10   7        2.01       -7.19      8.09 o 
  -3 -10   7       16.93       11.43      5.07 o 
  -2 -10   7        5.19        7.09      4.10 o 
  -1 -10   7        1.14       11.18      5.28 o 
   0 -10   7        9.24        4.35      7.99 o 
   1 -10   7       46.37       48.30     15.55 o 
   2 -10   7        1.31       -3.46      9.99 o 
   3 -10   7       16.04       29.49     10.00 o 
   4 -10   7       12.87        3.33      9.10 o 
   5 -10   7        1.10        6.06     13.12 o 
   6 -10   7        1.54       -5.50      7.43 o 
   7 -10   7        7.10       14.08      9.16 o 
   8 -10   7        0.29       -4.19     11.20 o 
   9 -10   7        2.92        3.11      6.14 o 
  -7  -9   7        0.30       -6.34     15.84 o 
  -6  -9   7       13.79       21.04     15.61 o 
  -5  -9   7        0.17       23.76     17.31 o 
  -4  -9   7        9.09       -0.96      5.72 o 
  -3  -9   7        3.27       -0.84      6.47 o 
  -2  -9   7        0.19        0.54      6.30 o 
  -1  -9   7       36.19       32.89      8.68 o 
   0  -9   7      103.54       88.25     11.65 o 
   1  -9   7      168.57      158.33     12.27 o 
   2  -9   7        1.96        5.87      5.31 o 
   3  -9   7      193.35      169.19     10.62 o 
   4  -9   7       41.46       44.00     11.98 o 
   5  -9   7        5.52       10.88      9.02 o 
   6  -9   7        2.17       14.87      9.90 o 
   7  -9   7       49.28       38.79     13.04 o 
   8  -9   7        1.76       14.71      9.73 o 
   9  -9   7        8.79       10.99      7.33 o 
  10  -9   7       30.04       38.21     11.32 o 
  -7  -8   7        2.54        8.03     15.05 o 
  -6  -8   7       14.45       16.15     14.08 o 
  -5  -8   7        3.62       14.79      8.95 o 
  -4  -8   7       21.95       16.39      5.83 o 
  -3  -8   7       10.68       10.57      5.18 o 
  -2  -8   7       41.21       67.83     10.20 o 
  -1  -8   7       14.46       16.15      5.83 o 
   0  -8   7        6.32        2.33      5.53 o 
   1  -8   7        0.19       10.16      6.40 o 
   2  -8   7      453.12      485.69     18.25 o 
   3  -8   7      101.50       93.46      8.56 o 
   4  -8   7       14.95       19.94      9.00 o 
   5  -8   7      188.77      223.10     19.64 o 
   6  -8   7        1.14        9.61      7.93 o 
   7  -8   7       31.53       40.99     11.76 o 
   8  -8   7       14.41       28.51     14.14 o 
   9  -8   7        0.59       20.65      8.77 o 
  10  -8   7        0.01       -3.92      9.29 o 
  -8  -7   7       16.31       28.06     17.08 o 
  -7  -7   7        0.21       14.14     16.52 o 
  -6  -7   7        0.44       -3.18      7.25 o 
  -5  -7   7        2.53       -6.17      7.26 o 
  -4  -7   7        2.15        1.67      4.19 o 
  -3  -7   7       16.74       15.71      5.46 o 
  -2  -7   7       12.22        7.30      7.16 o 
  -1  -7   7        3.10        6.51      6.28 o 
   0  -7   7        2.80        2.98      6.09 o 
   1  -7   7      393.37      390.16     22.29 o 
   2  -7   7        3.23        8.85      5.30 o 
   3  -7   7       63.71       53.00     10.71 o 
   4  -7   7       53.47       60.27     21.04 o 
   5  -7   7       29.94       38.98     12.00 o 
   6  -7   7       97.86      101.45     20.87 o 
   7  -7   7       45.32       76.27     14.75 o 
   8  -7   7        1.31        3.51      6.79 o 
   9  -7   7        9.58       17.87     14.59 o 
  10  -7   7        0.39       18.45      7.96 o 
  11  -7   7       19.30       46.40     22.63 o 
  -8  -6   7        7.37       27.04     16.18 o 
  -7  -6   7        0.71       -2.36      8.15 o 
  -6  -6   7        3.26        6.88      8.45 o 
  -5  -6   7        5.06        9.67     19.34 o 
  -4  -6   7        0.01       -0.28      5.75 o 
  -3  -6   7       19.11       20.23      9.10 o 
  -2  -6   7      123.11      106.19     13.15 o 
  -1  -6   7       53.08       59.84      9.31 o 
   0  -6   7       53.76       60.94      9.46 o 
   1  -6   7       37.62       35.75      8.51 o 
   2  -6   7       74.99       59.95      7.79 o 
   3  -6   7        1.72        5.34      4.27 o 
   4  -6   7        0.05       -2.65      2.84 o 
   5  -6   7      183.80      189.50     19.32 o 
   6  -6   7       76.14       70.39     16.91 o 
   7  -6   7       20.03       -1.42     23.53 o 
   9  -6   7       80.85       78.53     24.89 o 
  10  -6   7        0.03        3.17     16.40 o 
  11  -6   7        7.21        9.76     15.33 o 
  -8  -5   7       19.65       16.17     10.62 o 
  -7  -5   7        0.43       14.40     10.11 o 
  -6  -5   7        0.00       -7.47      8.60 o 
  -5  -5   7       47.62       41.73     10.84 o 
  -4  -5   7        9.36        3.57      2.62 o 
  -3  -5   7       32.21       25.95      7.91 o 
  -2  -5   7        0.77       11.26      7.16 o 
  -1  -5   7       25.80       11.61      5.24 o 
   0  -5   7        7.74       12.74      6.44 o 
   1  -5   7       12.65       12.98      6.55 o 
   2  -5   7      160.89      170.78     10.60 o 
   3  -5   7      154.24      175.29      8.99 o 
   4  -5   7      196.32      195.31      6.50 o 
   5  -5   7       20.86       28.62     10.73 o 
   6  -5   7        4.81        2.15     11.54 o 
   7  -5   7       46.12       55.10     11.08 o 
   8  -5   7       46.86       46.95     16.86 o 
   9  -5   7       14.21       13.50     10.86 o 
  10  -5   7        6.13        5.96      8.42 o 
  11  -5   7       13.15        9.12      8.71 o 
  12  -5   7        1.25        5.69      8.72 o 
  -9  -4   7        7.00        8.61      9.46 o 
  -8  -4   7        3.94       -0.90      7.47 o 
  -7  -4   7        0.14       17.00      9.24 o 
  -6  -4   7        3.41        3.31      7.91 o 
  -5  -4   7        0.03       10.94      9.24 o 
  -4  -4   7        0.07       -2.13      3.06 o 
  -3  -4   7       98.74      104.53     13.87 o 
  -2  -4   7      309.92      296.19     17.11 o 
  -1  -4   7        0.64       12.21      6.50 o 
   0  -4   7       62.94       48.18      6.18 o 
   1  -4   7       96.70       84.38     10.05 o 
   2  -4   7      166.07      162.96     12.08 o 
   3  -4   7       13.67        7.99      4.13 o 
   4  -4   7      232.75      242.42     14.91 o 
   5  -4   7        7.91        5.77     11.09 o 
   6  -4   7      260.97      317.96     16.10 o 
   7  -4   7       22.67       15.00      8.95 o 
   8  -4   7      107.35      136.88     26.58 o 
   9  -4   7        7.01       13.85      6.76 o 
  10  -4   7        3.05        1.00      8.89 o 
  11  -4   7        2.57        0.78      5.66 o 
  12  -4   7        0.05       -0.15     12.44 o 
  -9  -3   7       25.43        9.82     14.88 o 
  -8  -3   7        0.06       -1.36      4.61 o 
  -7  -3   7        0.02       -7.96      7.96 o 
  -6  -3   7        1.84       -7.17      7.22 o 
  -5  -3   7      113.82      118.10     24.55 o 
  -4  -3   7       60.32       84.20     15.39 o 
  -3  -3   7       10.43        3.04      4.78 o 
  -2  -3   7       32.66       34.94      7.74 o 
  -1  -3   7       75.80       71.23     10.72 o 
   0  -3   7       88.88       77.00      6.88 o 
   1  -3   7      417.10      439.78     12.84 o 
   2  -3   7      304.35      300.36      9.22 o 
   3  -3   7        0.14       -1.33      3.39 o 
   4  -3   7      166.47      181.63     10.14 o 
   5  -3   7        3.10        3.11      6.04 o 
   6  -3   7        2.43        6.66      6.18 o 
   7  -3   7        4.28        3.49      8.18 o 
   8  -3   7       21.01       15.27     12.56 o 
   9  -3   7      155.75      116.63     29.53 o 
  10  -3   7        5.22       19.61      7.88 o 
  11  -3   7        0.06       11.49      7.41 o 
  12  -3   7        4.55       -4.91      8.62 o 
  -9  -2   7       14.36       -5.71      9.96 o 
  -8  -2   7        0.86        5.08      8.47 o 
  -7  -2   7       27.01       26.26     10.75 o 
  -6  -2   7        0.53       23.56     16.06 o 
  -5  -2   7       14.91        7.25      8.48 o 
  -4  -2   7       34.45       37.44     14.48 o 
  -3  -2   7       82.57       95.88     29.36 o 
  -2  -2   7        0.00        6.54      7.46 o 
  -1  -2   7       45.97       43.67      4.98 o 
   0  -2   7       46.50       56.46      4.81 o 
   1  -2   7       96.47       96.24      4.96 o 
   2  -2   7        1.32        4.92      4.08 o 
   3  -2   7      573.08      612.88     12.49 o 
   4  -2   7      124.81      123.86     14.21 o 
   5  -2   7       98.54       96.30      9.46 o 
   6  -2   7       65.24       90.70     10.88 o 
   7  -2   7        5.62        2.56      7.58 o 
   8  -2   7      136.53      177.83     17.99 o 
   9  -2   7      177.51      166.38     17.99 o 
  10  -2   7       34.32       47.81     12.16 o 
  11  -2   7        2.50        0.65      6.17 o 
  12  -2   7        0.90        6.40      6.83 o 
  13  -2   7        0.55        8.13     10.46 o 
  -9  -1   7        2.75       15.01     10.92 o 
  -8  -1   7        6.84        7.95      9.15 o 
  -7  -1   7        1.31       13.87      9.32 o 
  -6  -1   7        2.93       -7.52      7.52 o 
  -5  -1   7      225.95      240.21     15.48 o 
  -4  -1   7      353.45      355.01     22.51 o 
  -3  -1   7      223.44      192.20     16.06 o 
  -2  -1   7       15.89       10.27     13.07 o 
  -1  -1   7      723.71      745.01     33.49 o 
   0  -1   7       90.30       95.66      7.40 o 
   1  -1   7      804.74      896.48     18.66 o 
   2  -1   7       18.32        5.82      4.98 o 
   3  -1   7      368.73      378.36     10.13 o 
   4  -1   7        6.69       -0.20      4.27 o 
   5  -1   7        0.13        1.47      1.84 o 
   6  -1   7      253.85      247.12      6.87 o 
   7  -1   7       41.18       45.57     11.23 o 
   8  -1   7      144.85      146.95     21.04 o 
   9  -1   7      119.23      176.43     21.98 o 
  10  -1   7       15.44       10.71      9.13 o 
  11  -1   7        0.11        7.92      7.97 o 
  12  -1   7        0.26       16.63      7.59 o 
  13  -1   7        0.01       12.69      8.20 o 
  -9   0   7       17.80       25.12      9.98 o 
  -8   0   7        0.04       14.20      9.67 o 
  -7   0   7        0.83        4.88      9.35 o 
  -6   0   7       46.78       60.15     11.50 o 
  -5   0   7      232.75      234.17     15.02 o 
  -4   0   7       60.72       41.46     12.07 o 
  -3   0   7      122.29      140.42     26.41 o 
  -2   0   7       48.06       55.30     26.58 o 
  -1   0   7      468.82      536.36     27.89 o 
   0   0   7       65.53       53.14      5.95 o 
   1   0   7      123.43      133.16      7.30 o 
   2   0   7      238.51      258.74     16.80 o 
   3   0   7       84.00       75.15      5.54 o 
   4   0   7       63.74       63.83      6.54 o 
   5   0   7       45.60       68.12     15.87 o 
   6   0   7      126.24      141.58     12.72 o 
   7   0   7       20.56       25.72      6.09 o 
   8   0   7       46.38       63.24     13.35 o 
   9   0   7        9.40       23.37      9.70 o 
  10   0   7       14.72       13.71     12.84 o 
  11   0   7       66.74       65.54     15.10 o 
  12   0   7        6.64        4.26      6.62 o 
  13   0   7        0.78        6.86     12.16 o 
  -9   1   7        1.19       -5.97      8.26 o 
  -8   1   7       16.79       33.23     12.14 o 
  -7   1   7       12.46       20.87     12.12 o 
  -6   1   7        0.00       14.46     12.50 o 
  -5   1   7        1.16        9.27     11.37 o 
  -4   1   7        0.12       11.34      8.22 o 
  -3   1   7        7.93       14.93      8.36 o 
  -1   1   7      335.53      345.57     31.11 o 
   0   1   7      314.65      337.32      8.19 o 
   1   1   7     1389.62     1499.11     33.86 o 
   2   1   7       18.53       15.01      4.08 o 
   3   1   7      667.37      756.48     19.27 o 
   4   1   7      237.62      243.61     16.28 o 
   5   1   7       24.72       19.98      3.82 o 
   6   1   7      330.45      335.36     25.45 o 
   7   1   7      112.43      101.13      9.12 o 
   8   1   7      324.71      369.70     39.25 o 
   9   1   7        0.19        8.04      4.43 o 
  10   1   7       31.85       26.52      9.90 o 
  11   1   7       10.94       12.89      7.16 o 
  12   1   7       24.42       18.28      9.10 o 
  13   1   7        0.14       -2.07      8.37 o 
  -9   2   7        0.23        2.01     20.70 o 
  -8   2   7        2.76       -5.66     11.48 o 
  -7   2   7        4.06       11.11     14.99 o 
  -6   2   7       26.81       18.87     15.27 o 
  -5   2   7       16.44       11.26      8.32 o 
  -4   2   7        0.04        0.26      7.30 o 
  -3   2   7       13.98       20.73     13.24 o 
  -2   2   7      168.33      185.21     13.93 o 
  -1   2   7        3.94        3.58      4.47 o 
   0   2   7      239.66      238.29      9.75 o 
   1   2   7       20.73       13.62      8.90 o 
   2   2   7      623.11      673.50     15.94 o 
   3   2   7      164.44      180.45      9.11 o 
   4   2   7      146.65      170.30      9.09 o 
   5   2   7       47.22       64.09      5.29 o 
   6   2   7      523.59      550.04     21.20 o 
   7   2   7      508.61      508.36     13.68 o 
   8   2   7       26.87       24.88      5.46 o 
   9   2   7      232.95      264.00     22.09 o 
  10   2   7       73.27       74.44     10.77 o 
  11   2   7       35.68       37.91     15.33 o 
  12   2   7        1.47        2.25      6.64 o 
  13   2   7        0.16        5.18     18.55 o 
  -9   3   7        9.70       28.27     10.06 o 
  -8   3   7        2.16       10.79      9.11 o 
  -7   3   7       12.95       26.16     10.86 o 
  -6   3   7       77.92       79.31     11.48 o 
  -5   3   7       52.14       36.77     12.22 o 
  -4   3   7        0.06       12.12      8.29 o 
  -3   3   7        0.03       16.39      8.37 o 
  -2   3   7       23.88       43.05      9.56 o 
  -1   3   7        0.05       -0.12      0.96 o 
   0   3   7       46.71       50.66      3.60 o 
   1   3   7      322.48      352.94     10.85 o 
   2   3   7      108.93      107.42      7.67 o 
   3   3   7     2087.55     2276.13     29.60 o 
   4   3   7       51.91       57.56      6.93 o 
   5   3   7      146.12      124.48     16.26 o 
   6   3   7       15.71       12.93      4.78 o 
   7   3   7        7.49       10.53      6.21 o 
   8   3   7      407.89      410.46     25.06 o 
   9   3   7      119.46      122.05     15.28 o 
  10   3   7        0.03        5.07      4.77 o 
  11   3   7        3.22       -0.85      8.65 o 
  12   3   7       10.61       19.36      9.16 o 
  13   3   7        1.79       31.79     16.97 o 
  -9   4   7        2.46       14.20      9.18 o 
  -8   4   7        2.56        9.45      8.99 o 
  -7   4   7        5.20       16.17      9.70 o 
  -6   4   7        1.73        0.57      9.39 o 
  -5   4   7        1.07       13.18      8.77 o 
  -4   4   7       16.63       47.15     13.97 o 
  -3   4   7       11.01        5.97      7.04 o 
  -2   4   7       59.72       60.36      6.72 o 
  -1   4   7      206.96      186.81      8.20 o 
   0   4   7      599.93      629.30     15.26 o 
   1   4   7      344.22      373.87     11.28 o 
   2   4   7        2.51        4.73      2.23 o 
   3   4   7      174.86      163.11     10.76 o 
   4   4   7     3032.59     3398.30     38.59 o 
   5   4   7      248.08      247.25      7.93 o 
   6   4   7      570.25      638.20     18.62 o 
   7   4   7      124.99      123.27      9.62 o 
   8   4   7       48.86       49.06     12.37 o 
   9   4   7      185.70      207.94     12.28 o 
  10   4   7        3.42        1.69      5.00 o 
  11   4   7       27.34       16.99      8.58 o 
  12   4   7       20.68       35.63     15.61 o 
  13   4   7        1.37       21.27     17.20 o 
  -9   5   7        0.46       41.97     17.53 o 
  -8   5   7        0.35        2.26      9.84 o 
  -7   5   7       18.07        7.44      7.94 o 
  -6   5   7       40.38       49.85     13.08 o 
  -5   5   7       19.31       19.83     10.75 o 
  -4   5   7       10.11        0.77     10.35 o 
  -3   5   7       43.41       44.30      8.29 o 
  -2   5   7      565.51      637.68     32.05 o 
  -1   5   7      565.19      619.86     15.67 o 
   0   5   7       55.78       48.18      5.13 o 
   1   5   7      264.15      284.75      9.26 o 
   2   5   7      429.87      456.11      9.54 o 
   3   5   7     3522.72     3865.02     54.16 o 
   4   5   7      427.35      458.27     20.53 o 
   5   5   7      267.70      266.78     14.50 o 
   6   5   7       74.58       64.37      9.95 o 
   7   5   7      123.88      133.25      7.72 o 
   8   5   7       58.82       60.45     10.19 o 
   9   5   7       11.90        8.21      5.17 o 
  10   5   7      102.72      105.66     16.42 o 
  11   5   7       12.17       16.14      7.19 o 
  12   5   7       16.78       23.42     14.37 o 
  13   5   7        0.50       -9.39     13.12 o 
  -8   6   7        0.26        3.71      6.79 o 
  -7   6   7       11.69        4.99      7.98 o 
  -6   6   7       16.41       16.61      9.20 o 
  -5   6   7       29.82       17.96      8.95 o 
  -4   6   7        5.53       -2.26      5.30 o 
  -3   6   7       99.15       97.35     11.90 o 
  -2   6   7       25.15       34.11      7.37 o 
  -1   6   7      104.43       93.13     10.49 o 
   0   6   7      230.36      250.12     10.82 o 
   1   6   7       99.47      106.31      9.94 o 
   2   6   7       33.17       32.26      4.48 o 
   3   6   7     1268.06     1369.50     39.01 o 
   4   6   7       12.23        4.42      5.60 o 
   5   6   7      104.45       95.33     12.04 o 
   6   6   7       32.24       38.37      8.35 o 
   7   6   7      299.65      297.30     14.13 o 
   8   6   7       13.48        3.87      4.65 o 
   9   6   7        9.42        6.44      4.34 o 
  10   6   7        4.39       24.26     11.05 o 
  11   6   7       51.85       34.25     10.21 o 
  12   6   7        0.83       10.18     15.50 o 
  13   6   7        2.54       17.08     16.97 o 
  -8   7   7        0.23       -3.43     19.29 o 
  -7   7   7        6.35       19.57      7.78 o 
  -6   7   7        1.54       13.57     12.50 o 
  -5   7   7        0.08       11.04      6.56 o 
  -4   7   7        1.87       -3.68      3.68 o 
  -3   7   7        0.34        9.62      4.56 o 
  -2   7   7       21.13       25.55      6.71 o 
  -1   7   7        0.25        1.61      2.73 o 
   0   7   7        0.02        2.37      3.42 o 
   1   7   7       44.58       43.90      6.58 o 
   2   7   7      194.68      187.18     12.58 o 
   3   7   7      259.61      257.16      7.66 o 
   4   7   7      113.87      109.91     12.42 o 
   5   7   7      279.34      284.80      8.18 o 
   6   7   7       77.76       76.79      9.87 o 
   7   7   7      291.11      293.37     35.31 o 
   8   7   7      132.94      147.85     27.94 o 
   9   7   7      120.63      106.35     16.26 o 
  10   7   7       81.75       74.25     13.34 o 
  11   7   7        1.95       12.58      8.10 o 
  12   7   7        1.00        8.39     15.67 o 
  -8   8   7        6.74        0.34     13.35 o 
  -7   8   7        0.02       11.29      8.31 o 
  -6   8   7       61.29       69.19     11.14 o 
  -5   8   7       42.28       44.76     12.11 o 
  -4   8   7       38.56       47.17      7.04 o 
  -3   8   7       48.82       60.62      9.13 o 
  -2   8   7        0.78        3.44      2.85 o 
  -1   8   7       21.66       12.04      7.69 o 
   0   8   7      170.22      181.79     16.21 o 
   1   8   7       20.60       24.31      5.17 o 
   2   8   7      158.51      167.22     11.11 o 
   3   8   7      118.15      156.01     13.28 o 
   4   8   7       11.60       18.90      7.36 o 
   5   8   7      146.86      134.72     12.08 o 
   6   8   7       74.99       81.26     25.11 o 
   7   8   7       36.07       52.95     11.43 o 
   8   8   7        3.94       16.18     12.33 o 
   9   8   7       27.32       26.16     10.90 o 
  10   8   7        7.94        3.19      7.52 o 
  11   8   7       21.56       18.87     10.42 o 
  12   8   7       22.46       23.42     11.01 o 
  -8   9   7        6.63        7.01     14.03 o 
  -7   9   7       12.32       27.63      8.57 o 
  -6   9   7        7.80       20.48      6.69 o 
  -5   9   7        0.70       -6.82      7.86 o 
  -4   9   7      264.49      239.09     17.59 o 
  -3   9   7        0.32       -0.35      7.65 o 
  -2   9   7       34.74       28.74      6.87 o 
  -1   9   7       40.99       33.49      6.30 o 
   0   9   7        2.92       10.55      4.08 o 
   1   9   7       12.61       11.58      5.24 o 
   2   9   7       71.13       58.30      8.73 o 
   3   9   7      529.97      565.40     14.41 o 
   4   9   7        3.23       -8.26      8.26 o 
   5   9   7      345.92      396.61     18.48 o 
   6   9   7       39.53       63.24     11.19 o 
   7   9   7       21.00       43.69     12.84 o 
   8   9   7       90.48      114.75     13.77 o 
   9   9   7       21.25        1.05      8.67 o 
  10   9   7      105.97       96.09     19.29 o 
  11   9   7        7.12       11.42     13.69 o 
  12   9   7        0.06       -2.78      8.80 o 
  -7  10   7        0.14       20.70     14.37 o 
  -6  10   7       19.62       13.14     18.21 o 
  -5  10   7        3.12       11.72      5.64 o 
  -4  10   7        0.62        2.84      4.03 o 
  -3  10   7       23.45       13.42      5.88 o 
  -2  10   7        0.01       -1.88      6.94 o 
  -1  10   7        0.11        3.07      3.83 o 
   0  10   7       49.39       53.14      8.21 o 
   1  10   7       53.93       60.21      8.67 o 
   2  10   7       24.62       30.85      6.15 o 
   3  10   7      278.56      265.60     23.98 o 
   4  10   7       85.48      104.12     14.52 o 
   5  10   7        1.02       -5.26     19.17 o 
   6  10   7       39.13       47.61     12.19 o 
   7  10   7       21.54       19.44      9.95 o 
   8  10   7       32.62       48.87     18.44 o 
   9  10   7        1.99       15.15      8.67 o 
  10  10   7       52.60       64.41     28.73 o 
  11  10   7        8.62       22.50      7.90 o 
  -7  11   7        0.00        5.54     14.37 o 
  -6  11   7        6.77       11.99     13.46 o 
  -5  11   7       38.46       32.63     10.15 o 
  -4  11   7       44.15       26.18      6.91 o 
  -3  11   7       69.59       58.31     13.08 o 
  -2  11   7      124.35      127.09     12.77 o 
  -1  11   7       42.64       52.20      6.82 o 
   0  11   7        0.74        2.47      2.49 o 
   1  11   7        0.00        1.93      6.93 o 
   2  11   7       12.90       12.09      6.84 o 
   3  11   7        0.43        6.92     11.77 o 
   4  11   7       31.85       33.17      9.51 o 
   5  11   7      488.09      564.04     39.59 o 
   6  11   7      210.17      109.69    100.79 o 
   7  11   7       56.73       64.83     14.32 o 
   8  11   7       74.76      139.14     29.41 o 
   9  11   7        1.53        9.82     17.36 o 
  10  11   7       19.37       33.55     12.67 o 
  11  11   7        5.55        5.55      6.93 o 
  -6  12   7        0.48       17.42     14.37 o 
  -5  12   7        0.32       14.06     13.97 o 
  -4  12   7       57.70       55.24      7.28 o 
  -3  12   7       23.34       33.59     10.31 o 
  -2  12   7       41.51       45.42      8.60 o 
  -1  12   7        0.20        3.55      5.02 o 
   0  12   7       80.44       83.05     10.39 o 
   1  12   7       64.49       76.87      8.97 o 
   2  12   7        1.66        7.35      5.80 o 
   3  12   7      124.82      140.10     12.86 o 
   4  12   7       32.01       38.90      9.89 o 
   5  12   7        9.32       37.67     11.55 o 
   6  12   7       64.90       84.60     22.17 o 
   7  12   7      167.33      243.62     36.73 o 
   8  12   7        0.39        1.36     12.90 o 
   9  12   7        0.60        3.12      9.92 o 
  10  12   7        6.54       12.66     11.18 o 
  -5  13   7        2.27       16.18     16.06 o 
  -4  13   7        0.30        8.00      5.41 o 
  -3  13   7        0.00       13.67      8.65 o 
  -2  13   7       23.59       18.46      7.02 o 
  -1  13   7        1.65        6.96      4.99 o 
   0  13   7        1.77        9.64      6.29 o 
   1  13   7       12.11        3.94      5.73 o 
   2  13   7        4.82       -2.45      7.40 o 
   3  13   7        0.06        0.37      9.67 o 
   4  13   7       10.07       12.51     13.86 o 
   5  13   7        0.17       13.65      8.66 o 
   6  13   7        5.70       31.27     13.46 o 
   7  13   7       43.26       27.12     15.05 o 
   8  13   7        0.84      -15.05     15.05 o 
   9  13   7       16.56        8.65     13.12 o 
  10  13   7        1.35       18.72     18.67 o 
  -4  14   7        5.35       19.23     10.86 o 
  -3  14   7        2.53       12.45      7.51 o 
  -2  14   7        2.33        4.46      5.06 o 
  -1  14   7        8.33        2.91      7.09 o 
   0  14   7       64.82       68.10     15.33 o 
   1  14   7        6.48        5.43      5.89 o 
   2  14   7        0.23        2.63      6.17 o 
   3  14   7        2.67        4.76      4.39 o 
   4  14   7       10.88       22.92     10.18 o 
   5  14   7        4.13       13.20      7.04 o 
   6  14   7       82.37       62.58     16.86 o 
   7  14   7        8.43        1.58     13.91 o 
   8  14   7       46.40       43.10     22.40 o 
   9  14   7        2.55       -6.53      9.77 o 
  -2  15   7       11.38        9.88      7.92 o 
  -1  15   7        0.07        7.61      6.73 o 
   0  15   7       11.09       24.91     16.12 o 
   1  15   7        2.97       16.50      8.96 o 
   2  15   7        0.00       -0.02      9.73 o 
   3  15   7        4.52        1.50     12.44 o 
   4  15   7        2.63        4.09      8.85 o 
   5  15   7       58.80       81.26     18.95 o 
   6  15   7        0.12        1.08     11.93 o 
   7  15   7       22.61       33.68     10.43 o 
   8  15   7        6.96       -1.92     14.71 o 
  -2  16   7       26.91       -3.05      9.84 o 
  -1  16   7        2.50       10.03      5.24 o 
   0  16   7       18.55       14.28      9.84 o 
   1  16   7        2.64       13.73      6.47 o 
   2  16   7       27.82       24.81      9.28 o 
   3  16   7       16.18        7.63      7.69 o 
   4  16   7        0.12        2.76     13.63 o 
   5  16   7        0.40       -1.13      8.06 o 
   6  16   7        0.21       -2.48      9.76 o 
   1  17   7        0.52        9.15      9.50 o 
   2  17   7        4.24       11.82     10.23 o 
   3  17   7        0.04        2.54     10.69 o 
   4  17   7        4.94       11.11      8.82 o 
  -1 -13   8        0.07       -1.13      9.62 o 
   0 -13   8        7.29       -6.11     10.29 o 
   1 -13   8        1.23       -3.28     11.43 o 
   2 -13   8        0.46        0.57     11.31 o 
   3 -13   8       40.15       62.86     31.00 o 
   4 -13   8        0.07       -5.80     12.73 o 
  -3 -12   8        4.00        3.73     13.24 o 
  -2 -12   8        4.50        4.95     11.93 o 
  -1 -12   8        7.23       -6.68      6.68 o 
   0 -12   8        1.97       -8.71      8.71 o 
   1 -12   8        1.09       18.46      8.63 o 
   2 -12   8        7.04       13.08      9.34 o 
   3 -12   8        9.74        5.08      7.79 o 
   4 -12   8        0.40       -0.63     11.88 o 
   5 -12   8        2.02       16.84     27.89 o 
   6 -12   8        0.06        1.49      8.78 o 
  -4 -11   8        2.96        8.71     14.25 o 
  -3 -11   8       20.77       47.97     21.72 o 
  -2 -11   8        7.79       18.70      8.11 o 
  -1 -11   8       34.51       33.22      8.19 o 
   0 -11   8        3.25       12.44      6.05 o 
   1 -11   8        1.24        6.03     10.10 o 
   2 -11   8        3.19       -1.99      6.63 o 
   3 -11   8        0.04       -0.80      7.08 o 
   4 -11   8        3.11       -3.62      8.82 o 
   5 -11   8       29.15       15.96      9.33 o 
   6 -11   8        0.03        8.90     11.14 o 
   7 -11   8        1.30       -5.85      8.71 o 
  -5 -10   8        2.89        6.67     14.59 o 
  -4 -10   8        2.62       46.04     21.49 o 
  -3 -10   8       16.83       14.30      7.36 o 
  -2 -10   8        1.73       10.26      6.82 o 
  -1 -10   8        2.64        0.16      4.74 o 
   0 -10   8       14.53       10.21      5.57 o 
   1 -10   8        4.27       14.86      7.77 o 
   2 -10   8        8.82       -1.95     11.50 o 
   3 -10   8       57.41       51.62     13.92 o 
   4 -10   8       22.10       24.46      9.76 o 
   5 -10   8       11.97       -0.62     15.95 o 
   6 -10   8        6.45       25.53     21.10 o 
   7 -10   8        4.09        2.50     11.31 o 
   8 -10   8        6.03        4.53     10.97 o 
   9 -10   8        0.43       13.80     12.67 o 
  -6  -9   8        0.39      -13.80     13.80 o 
  -5  -9   8        0.84       27.26     16.29 o 
  -4  -9   8        0.10        3.62      7.81 o 
  -3  -9   8        1.15        1.11      4.99 o 
  -2  -9   8       12.09        6.88      7.36 o 
  -1  -9   8        7.48        2.14      5.27 o 
   0  -9   8       16.55       15.70      8.39 o 
   1  -9   8        8.06        1.93      5.17 o 
   2  -9   8        2.05        7.39      6.39 o 
   3  -9   8        0.16        2.47      7.07 o 
   4  -9   8       53.08       40.98     11.95 o 
   5  -9   8       13.44       24.32     13.27 o 
   6  -9   8        0.58        9.42      8.95 o 
   7  -9   8       30.27       36.44     11.63 o 
   8  -9   8        4.26        1.51      8.37 o 
   9  -9   8        0.34       16.18     15.84 o 
  -6  -8   8        0.15        7.81     16.29 o 
  -5  -8   8        3.71       -7.43      7.43 o 
  -4  -8   8        0.23        8.61      8.49 o 
  -3  -8   8        1.64        7.25      4.47 o 
  -2  -8   8        1.04       -1.24      4.81 o 
  -1  -8   8       59.51       72.97     10.26 o 
   0  -8   8        1.45       -0.31      5.27 o 
   1  -8   8        4.59        1.50      8.83 o 
   2  -8   8       38.17       23.30     11.04 o 
   3  -8   8       41.39       54.21      7.99 o 
   4  -8   8       12.87        3.48     16.86 o 
   5  -8   8       12.81       11.55      9.06 o 
   6  -8   8       89.54       88.23     33.65 o 
   7  -8   8        0.79       10.01     16.52 o 
   8  -8   8        4.51       22.94     10.84 o 
   9  -8   8        0.50       18.78     10.07 o 
  10  -8   8        2.20        5.70     12.73 o 
  -7  -7   8        4.19        3.28     14.82 o 
  -6  -7   8        3.33        4.93     10.75 o 
  -5  -7   8        0.21        7.15      8.87 o 
  -4  -7   8        0.00        6.90      7.57 o 
  -3  -7   8        3.14       -0.38      3.83 o 
  -2  -7   8       10.19       19.14      5.81 o 
  -1  -7   8       19.62       17.33      4.85 o 
   0  -7   8        0.30        1.23      6.32 o 
   1  -7   8        2.19       -0.10      4.56 o 
   2  -7   8       19.14       19.94      6.75 o 
   3  -7   8      529.26      522.75     21.38 o 
   4  -7   8       17.79       14.05      8.55 o 
   5  -7   8        7.67       19.23      9.32 o 
   6  -7   8       59.73       50.25     14.31 o 
   7  -7   8       18.68       16.92     10.51 o 
   8  -7   8        1.04       17.49      9.74 o 
  10  -7   8       18.26       32.71     18.95 o 
  11  -7   8        9.09        5.06     11.36 o 
  -7  -6   8        2.49       -6.22      9.62 o 
  -6  -6   8       13.48       20.49     11.67 o 
  -5  -6   8       25.14       11.27     16.12 o 
  -4  -6   8       10.23       24.27     10.74 o 
  -3  -6   8        4.66       -3.10      5.16 o 
  -2  -6   8      290.90      266.40     31.09 o 
  -1  -6   8        1.28        2.57      5.37 o 
   0  -6   8       69.41       48.64     13.52 o 
   1  -6   8       64.96       60.19      8.79 o 
   2  -6   8       49.00       49.84      9.64 o 
   3  -6   8       96.97       99.24     10.44 o 
   4  -6   8        4.88        6.09      3.67 o 
   5  -6   8       10.93       -4.92      8.54 o 
   6  -6   8        0.98        7.97     13.97 o 
   7  -6   8       62.59       27.21     12.88 o 
   8  -6   8       50.50       33.37     18.21 o 
   9  -6   8        8.68      -10.86     10.86 o 
  10  -6   8        0.00       -1.42      8.75 o 
  11  -6   8        2.70        2.67     12.33 o 
  -8  -5   8       15.13       21.18     11.48 o 
  -7  -5   8        0.22       11.04      9.64 o 
  -6  -5   8        6.31       29.36     14.54 o 
  -5  -5   8        4.69       11.87     10.46 o 
  -4  -5   8        8.20       -7.23      7.23 o 
  -3  -5   8      177.41      141.51     16.77 o 
  -2  -5   8        1.20       -1.19      4.73 o 
  -1  -5   8       13.88       15.88      6.29 o 
   0  -5   8      122.20      232.02     22.29 o 
   1  -5   8       34.12       42.81     10.65 o 
   2  -5   8        7.82       15.48      6.24 o 
   3  -5   8       49.66       47.53      8.68 o 
   4  -5   8       54.41       53.61      8.26 o 
   5  -5   8       14.81       20.76      8.92 o 
   6  -5   8        2.11       -1.47      5.88 o 
   7  -5   8      360.93      427.03     53.34 o 
   8  -5   8       19.13       11.36      7.34 o 
   9  -5   8       33.54       33.94     19.80 o 
  10  -5   8       45.70       48.94     18.38 o 
  11  -5   8        2.57        0.02     14.25 o 
  12  -5   8        3.83        1.22      5.43 o 
  -8  -4   8        1.73        9.43     13.18 o 
  -7  -4   8        3.11        0.52      8.24 o 
  -6  -4   8        0.15        0.23      9.96 o 
  -5  -4   8       24.65       14.68     23.93 o 
  -4  -4   8        0.04        0.66      7.07 o 
  -3  -4   8        0.57       -1.57     13.01 o 
  -2  -4   8       20.62       23.20      6.39 o 
  -1  -4   8        0.90       10.83      5.15 o 
   0  -4   8        5.64        8.17      5.62 o 
   1  -4   8      121.70      128.31      9.15 o 
   2  -4   8        4.95       10.27      7.19 o 
   3  -4   8        1.66       -1.26      3.93 o 
   4  -4   8       75.85       71.56      7.00 o 
   5  -4   8        9.61       16.97     12.10 o 
   6  -4   8       10.91       20.59      6.97 o 
   7  -4   8       51.86       32.28     10.58 o 
   8  -4   8       44.76       38.88     11.32 o 
   9  -4   8      152.75      152.47     19.75 o 
  10  -4   8        1.14       13.67      7.94 o 
  11  -4   8        6.13       12.95     18.33 o 
  12  -4   8        1.74        4.04      9.39 o 
  -8  -3   8        0.52       -0.76     11.54 o 
  -7  -3   8        1.18        2.54      8.37 o 
  -6  -3   8        1.40        9.35      8.71 o 
  -5  -3   8       50.62       33.71     16.06 o 
  -4  -3   8      186.40      240.80     17.39 o 
  -3  -3   8        0.00       -1.38     16.80 o 
  -2  -3   8       49.20       45.82     10.64 o 
  -1  -3   8       51.91       55.87      6.75 o 
   0  -3   8       53.58       60.11      6.57 o 
   1  -3   8        5.56       11.88      6.45 o 
   2  -3   8      203.47      208.54      8.04 o 
   3  -3   8      178.90      181.54      9.07 o 
   4  -3   8      156.83      185.34     22.63 o 
   5  -3   8       48.66       51.85      9.35 o 
   6  -3   8       25.61       -5.54     10.63 o 
   7  -3   8        0.46        7.58      8.65 o 
   8  -3   8      287.38      331.05     24.38 o 
   9  -3   8       20.41       17.65     14.37 o 
  10  -3   8       38.22       25.10      8.94 o 
  11  -3   8       57.84       42.53      7.84 o 
  12  -3   8        1.22        3.70      6.00 o 
  -8  -2   8        0.88        5.28      6.98 o 
  -7  -2   8       21.24       15.30     13.01 o 
  -6  -2   8      143.45      149.13     21.74 o 
  -5  -2   8       60.46       64.69     14.04 o 
  -4  -2   8        0.56       -8.05     11.77 o 
  -3  -2   8      168.29      181.04     21.61 o 
  -2  -2   8      161.64      161.58     12.79 o 
  -1  -2   8       47.40       33.25      6.73 o 
   0  -2   8       92.40      100.55      8.98 o 
   1  -2   8      503.07      526.62     11.62 o 
   2  -2   8      314.69      327.12     23.76 o 
   3  -2   8        7.11        7.25      6.72 o 
   4  -2   8      313.61      343.79     17.09 o 
   5  -2   8       24.17       23.23      5.47 o 
   6  -2   8       11.38       13.10      6.40 o 
   7  -2   8       54.13       53.46     11.47 o 
   8  -2   8       13.34        5.72      6.37 o 
   9  -2   8       67.41       74.89     14.82 o 
  10  -2   8       23.36       23.11      8.10 o 
  11  -2   8       42.28       40.71     10.55 o 
  12  -2   8       21.38        3.33      9.10 o 
  -9  -1   8        0.02        6.47     12.84 o 
  -8  -1   8       13.74       33.41     12.35 o 
  -7  -1   8       44.12       46.67     15.33 o 
  -6  -1   8        3.33       -0.15     14.65 o 
  -5  -1   8        1.16       -7.09      7.09 o 
  -4  -1   8      320.82      312.23     27.94 o 
  -3  -1   8      413.41      438.50     18.51 o 
  -2  -1   8      106.02      111.30     15.05 o 
  -1  -1   8       32.59       29.47      9.15 o 
   0  -1   8        0.75        4.26      2.92 o 
   1  -1   8      452.16      479.37     15.78 o 
   2  -1   8      652.64      709.45     13.36 o 
   3  -1   8       87.82       91.85      5.60 o 
   4  -1   8      736.67      795.97     18.81 o 
   5  -1   8      126.89      118.64     14.28 o 
   6  -1   8       32.01       38.83      7.58 o 
   7  -1   8      229.57      239.99     19.74 o 
   8  -1   8      123.19      159.09     20.53 o 
   9  -1   8       49.01       54.43     12.54 o 
  10  -1   8       20.62       23.67     12.28 o 
  11  -1   8       40.96       39.41     10.71 o 
  12  -1   8       20.63       17.72      8.51 o 
  13  -1   8        8.29        3.96      9.02 o 
  -9   0   8        1.65        8.20     11.14 o 
  -8   0   8        2.17        8.66      9.23 o 
  -7   0   8       18.50       32.05     11.19 o 
  -6   0   8      100.57      118.58     17.42 o 
  -5   0   8       60.85       56.73     12.23 o 
  -4   0   8       69.50       47.85     24.72 o 
  -3   0   8       39.04       54.75     17.53 o 
  -2   0   8        0.28        6.75      7.72 o 
  -1   0   8        8.37        9.53      7.39 o 
   0   0   8      302.61      322.17     15.47 o 
   1   0   8       22.08       27.94      4.45 o 
   2   0   8      117.09      127.39      7.55 o 
   3   0   8       11.20        7.97      3.44 o 
   4   0   8        6.62        6.45      4.81 o 
   5   0   8       83.10       91.88      9.92 o 
   6   0   8       47.54       54.52      6.02 o 
   7   0   8      784.67      843.42     25.55 o 
   8   0   8      789.27      898.65     42.85 o 
   9   0   8        7.86        2.74      9.67 o 
  10   0   8       72.01       75.59     24.60 o 
  11   0   8        3.67        8.01      6.50 o 
  12   0   8        0.33        1.96      8.58 o 
  13   0   8        6.90        9.52     11.20 o 
  -9   1   8        2.06        3.75      8.56 o 
  -8   1   8        1.47       -4.45      8.32 o 
  -7   1   8       14.08       14.47     10.14 o 
  -6   1   8        2.79       22.51     10.62 o 
  -5   1   8        0.41       15.57     16.97 o 
  -4   1   8       16.08       35.86     11.83 o 
  -3   1   8        1.85        3.97      8.06 o 
  -2   1   8      116.72       96.84     14.03 o 
  -1   1   8      322.08      360.07     25.51 o 
   0   1   8      186.92      179.14      8.41 o 
   1   1   8      644.18      709.24     21.16 o 
   2   1   8      118.63      135.82      7.88 o 
   3   1   8       53.11       49.11      5.78 o 
   4   1   8      138.61      146.47      9.31 o 
   5   1   8       68.88       69.58     14.03 o 
   6   1   8       18.61       21.92      9.07 o 
   7   1   8      431.90      466.89     33.42 o 
   8   1   8        1.20       12.65      4.89 o 
   9   1   8        5.29       17.65      9.28 o 
  10   1   8       26.85       22.90      9.29 o 
  11   1   8        0.53        8.67      7.04 o 
  12   1   8       17.58       -1.23     14.99 o 
  13   1   8        0.10       -5.55      7.76 o 
  -9   2   8        0.00       26.93     11.22 o 
  -8   2   8        1.39        6.29     14.59 o 
  -7   2   8        1.18       11.42      8.59 o 
  -6   2   8       48.02       39.67     13.91 o 
  -5   2   8       53.28       76.90     23.87 o 
  -4   2   8      146.61      129.54     12.69 o 
  -3   2   8        4.53       -0.49      7.45 o 
  -2   2   8       53.89       79.87     16.06 o 
  -1   2   8       14.95       28.13     14.88 o 
   0   2   8        5.95        3.32      6.04 o 
   1   2   8        8.74        5.21      2.87 o 
   2   2   8      137.17      136.75      6.11 o 
   3   2   8       61.34       59.03     12.18 o 
   4   2   8       21.48       33.60      7.58 o 
   5   2   8        0.42        5.33      4.43 o 
   6   2   8       14.70       12.01      7.44 o 
   7   2   8      115.69      114.35     13.39 o 
   8   2   8        6.28       20.81      7.81 o 
   9   2   8      235.26      201.62     19.42 o 
  10   2   8      305.72      329.65     32.80 o 
  11   2   8       96.03      107.04     21.49 o 
  12   2   8        0.39       -0.85      6.11 o 
  13   2   8       12.39       -3.96     14.25 o 
  -9   3   8        0.22       15.47     10.09 o 
  -8   3   8        0.06        4.11      8.50 o 
  -7   3   8        4.60       17.55      9.34 o 
  -6   3   8       44.44       46.62     12.14 o 
  -5   3   8       15.80       20.25     12.90 o 
  -4   3   8       94.41      122.54     19.74 o 
  -3   3   8       60.25       68.09     12.82 o 
  -2   3   8      140.10      140.42     15.67 o 
  -1   3   8      366.82      362.23     64.82 o 
   0   3   8       54.05       57.04      8.00 o 
   1   3   8      130.23      152.69      9.07 o 
   2   3   8       91.68       79.96      6.93 o 
   3   3   8       83.30       76.97     10.09 o 
   4   3   8        3.90        2.95      5.28 o 
   5   3   8        8.67       12.43      4.35 o 
   6   3   8       62.77       59.76      7.49 o 
   7   3   8       18.34       16.72      5.98 o 
   8   3   8      444.45      472.79     17.83 o 
   9   3   8       45.76       25.29     10.04 o 
  10   3   8        4.41       -1.59      4.19 o 
  11   3   8        0.07        3.64      5.62 o 
  12   3   8       16.19       25.37      9.79 o 
  13   3   8        1.78        9.28     14.93 o 
  -8   4   8        0.45        3.84      8.68 o 
  -7   4   8        7.34       -0.28      7.96 o 
  -6   4   8        8.69       12.44     12.56 o 
  -5   4   8       57.98       97.62     38.63 o 
  -4   4   8       13.84        6.55      7.68 o 
  -3   4   8       16.22       26.51     11.20 o 
  -2   4   8       10.04       16.03      7.95 o 
  -1   4   8      148.74      140.79     13.44 o 
   0   4   8       43.71       39.81      8.00 o 
   1   4   8      109.79      107.52      8.47 o 
   2   4   8      128.73      123.82      8.68 o 
   3   4   8      352.91      319.90      9.68 o 
   4   4   8     1163.33     1205.83     29.00 o 
   5   4   8       12.63       10.89      7.74 o 
   6   4   8        2.06        1.89      4.54 o 
   7   4   8      189.71      198.38     10.89 o 
   8   4   8      297.21      322.08     15.36 o 
   9   4   8       37.93       31.52     10.92 o 
  10   4   8       53.65       39.11      9.66 o 
  11   4   8       14.86       11.21      5.17 o 
  12   4   8       65.32       77.94     19.12 o 
  13   4   8       11.90       19.91     17.65 o 
  -8   5   8        2.27       -0.29      8.25 o 
  -7   5   8        0.00       -1.30      8.10 o 
  -6   5   8        0.80       -3.43     12.61 o 
  -5   5   8        5.89       15.47      9.21 o 
  -4   5   8       24.22       41.31     10.21 o 
  -3   5   8      105.20      114.48     17.93 o 
  -2   5   8        0.23       23.00     14.88 o 
  -1   5   8       71.71       79.55     15.82 o 
   0   5   8       28.69       26.69      6.48 o 
   1   5   8      393.55      411.25     10.89 o 
   2   5   8       86.68       79.48     15.02 o 
   3   5   8     3364.42     3758.96     43.33 o 
   4   5   8      103.03       97.51      9.16 o 
   5   5   8       54.04       44.44      6.46 o 
   6   5   8      101.82      118.68      8.84 o 
   7   5   8        0.01        9.18      6.77 o 
   8   5   8       18.11       17.34      5.12 o 
   9   5   8       21.67       26.79      6.57 o 
  10   5   8       12.29       13.68      5.84 o 
  11   5   8       43.59       24.90      9.93 o 
  12   5   8       28.81       20.36     10.52 o 
  13   5   8        0.20        9.16     14.59 o 
  -8   6   8        0.00        5.58     13.07 o 
  -7   6   8        2.26       -3.17      9.16 o 
  -6   6   8        0.42        8.57      7.35 o 
  -5   6   8        4.08       11.22      6.78 o 
  -4   6   8       47.31       77.61     12.82 o 
  -3   6   8        4.05       10.57      4.45 o 
  -2   6   8        6.67       13.98      8.84 o 
  -1   6   8        9.72        6.10      2.73 o 
   0   6   8       81.13       71.27      9.85 o 
   1   6   8       58.38       56.06      7.39 o 
   2   6   8     1135.80     1197.18     19.71 o 
   3   6   8      378.76      355.92     10.97 o 
   4   6   8        4.56       11.53      4.18 o 
   5   6   8       99.97      110.00      8.65 o 
   6   6   8      435.23      471.98     17.01 o 
   7   6   8      185.71      192.33     16.47 o 
   8   6   8      275.88      277.69     14.12 o 
   9   6   8        5.37        4.89      3.65 o 
  10   6   8       27.30       38.22     10.91 o 
  11   6   8       34.78       47.10      9.50 o 
  12   6   8       14.30       14.37     13.01 o 
  13   6   8        3.82        5.20     15.39 o 
  -8   7   8        3.07       21.10     10.88 o 
  -7   7   8        1.23       14.90      7.93 o 
  -6   7   8       25.46       27.54     11.38 o 
  -5   7   8       10.67        4.29     20.36 o 
  -4   7   8       40.78       49.39     10.80 o 
  -3   7   8        9.81        9.83     13.24 o 
  -2   7   8        2.03        4.99      9.67 o 
  -1   7   8      194.95      207.59     17.70 o 
   0   7   8        8.85        9.29      4.42 o 
   1   7   8       80.96       76.23      8.84 o 
   2   7   8       28.86       30.04      6.67 o 
   3   7   8      301.09      285.90     25.17 o 
   4   7   8      227.07      255.14     17.61 o 
   5   7   8       77.87       76.54     10.01 o 
   6   7   8       96.77       95.51     12.26 o 
   7   7   8        0.57       -2.17      3.30 o 
   8   7   8      234.99      277.31     48.76 o 
   9   7   8        5.68       19.18     13.69 o 
  10   7   8        0.02        5.41      7.64 o 
  11   7   8        0.19        5.65      9.45 o 
  12   7   8        0.53       -5.05      8.04 o 
  -7   8   8        0.59       11.92      7.69 o 
  -6   8   8        0.03        9.98      7.01 o 
  -5   8   8        0.31       -0.15     13.29 o 
  -4   8   8        0.01       -5.35      6.68 o 
  -3   8   8      109.51      112.95     13.02 o 
  -2   8   8      106.43       80.35     10.45 o 
  -1   8   8       29.83       31.26      6.09 o 
   0   8   8       27.67       28.51      6.94 o 
   1   8   8        1.64        9.37      3.64 o 
   2   8   8       86.36       89.33      8.89 o 
   3   8   8       39.77       39.80      7.94 o 
   4   8   8      482.86      515.66     13.47 o 
   5   8   8      346.46      355.85     16.83 o 
   6   8   8        3.56       13.76      8.02 o 
   7   8   8      534.02      589.36     28.25 o 
   8   8   8      136.96      152.91     12.50 o 
   9   8   8      241.56      238.10     67.88 o 
  10   8   8       24.78       37.91     12.23 o 
  11   8   8        6.23       16.41      9.95 o 
  12   8   8       35.69       18.08      8.99 o 
  -7   9   8        6.51       11.47      8.86 o 
  -6   9   8       13.94       24.10     10.54 o 
  -5   9   8        0.83       22.63      8.24 o 
  -4   9   8        0.37        6.82      7.81 o 
  -3   9   8       92.13       87.97     10.37 o 
  -2   9   8      205.63      182.45     13.79 o 
  -1   9   8       70.74       77.96     10.53 o 
   0   9   8       31.03       32.92      6.33 o 
   1   9   8       40.94       35.05      6.64 o 
   2   9   8      113.95      126.44      9.75 o 
   3   9   8      647.01      653.12     19.98 o 
   4   9   8      210.38      242.38     16.52 o 
   5   9   8      307.03      278.44     14.63 o 
   6   9   8        1.83       18.13      7.28 o 
   7   9   8       11.63       28.36     10.07 o 
   8   9   8        0.53       -0.58     13.58 o 
   9   9   8        0.95        1.67      7.61 o 
  10   9   8        0.02        0.65      8.62 o 
  11   9   8        1.78       -5.63      8.36 o 
  12   9   8       15.87       32.67     11.63 o 
  -7  10   8        5.46      -11.88     11.88 o 
  -6  10   8        1.09       10.08      6.58 o 
  -5  10   8       23.62       11.55      6.61 o 
  -4  10   8        2.24        0.60      6.67 o 
  -3  10   8        4.31        6.31      8.43 o 
  -2  10   8      163.50      144.17     15.34 o 
  -1  10   8        3.95        4.98      3.48 o 
   0  10   8       62.97       67.51      8.88 o 
   1  10   8      116.44       99.69      9.29 o 
   2  10   8      139.13      125.78     10.13 o 
   3  10   8       52.27       52.29      7.62 o 
   4  10   8      166.05      179.64     17.53 o 
   5  10   8        1.37       -2.89      9.22 o 
   6  10   8       96.15      107.31     12.66 o 
   7  10   8        8.98        7.81      7.03 o 
   8  10   8       95.28       99.62     16.00 o 
   9  10   8       12.05       13.97      8.43 o 
  10  10   8       24.96       27.29      8.75 o 
  11  10   8        2.34        0.26      8.95 o 
  -6  11   8        9.24        1.24     11.65 o 
  -5  11   8        1.35       -2.88      6.90 o 
  -4  11   8        0.48        5.34      6.59 o 
  -3  11   8        0.01       14.34      6.29 o 
  -2  11   8       32.94       37.19      7.38 o 
  -1  11   8      429.39      434.08     85.53 o 
   0  11   8        4.80       11.69      5.33 o 
   1  11   8        0.32       -1.65      3.57 o 
   2  11   8       33.13       24.77      6.19 o 
   3  11   8      111.41      135.20     23.41 o 
   4  11   8       18.40       35.42      9.47 o 
   5  11   8       25.67       25.88     10.96 o 
   6  11   8       20.37       20.28     16.46 o 
   7  11   8       52.38       24.78     10.58 o 
   8  11   8        2.21       -8.85      9.11 o 
   9  11   8       85.44      100.44     23.19 o 
  10  11   8        7.00       -4.33      9.20 o 
  11  11   8       13.13       18.31     10.87 o 
  -5  12   8        6.44        9.34      6.48 o 
  -4  12   8       65.27       46.20     17.42 o 
  -3  12   8       24.64       16.33      5.09 o 
  -2  12   8       32.58       30.11      7.88 o 
  -1  12   8        0.22       -4.50      4.70 o 
   0  12   8        1.81        4.63      4.22 o 
   1  12   8        2.22        8.64     10.12 o 
   2  12   8        0.09       -6.41      6.41 o 
   3  12   8        8.05       11.89      5.43 o 
   4  12   8       95.32       87.84     13.44 o 
   5  12   8      155.27      160.98     18.53 o 
   6  12   8       26.81       45.21     12.49 o 
   7  12   8       93.46       78.05     12.30 o 
   8  12   8        0.13       -1.97      8.66 o 
   9  12   8        5.79        8.82     10.07 o 
  10  12   8        0.42        7.80      7.31 o 
  -5  13   8       10.08       31.45     14.37 o 
  -4  13   8        0.34        1.02     15.44 o 
  -3  13   8        1.10        0.67      5.49 o 
  -2  13   8       38.27       32.93      7.94 o 
  -1  13   8        5.91        9.09      5.52 o 
   0  13   8       37.24       15.33      7.49 o 
   1  13   8       90.47       82.29     15.69 o 
   2  13   8        7.25        7.36     11.03 o 
   3  13   8       11.39        0.64      7.01 o 
   4  13   8       15.72       22.26     10.25 o 
   5  13   8        3.15       18.55     10.59 o 
   6  13   8        0.15        5.20     12.22 o 
   7  13   8        1.79       -1.11      8.59 o 
   8  13   8        0.47        2.76     10.14 o 
   9  13   8        9.08        2.85     12.22 o 
  -3  14   8       67.86       87.20     20.51 o 
  -2  14   8        7.33       17.24     13.18 o 
  -1  14   8        0.86        4.99      6.33 o 
   0  14   8       29.59       33.60     12.44 o 
   1  14   8        1.11        2.98      5.55 o 
   2  14   8       29.52       24.27     10.38 o 
   3  14   8        9.32       17.20      8.42 o 
   4  14   8        3.35       10.26      6.82 o 
   5  14   8        3.86        6.16      8.22 o 
   6  14   8       42.60       24.30     22.00 o 
   7  14   8       19.40       34.92     16.66 o 
   8  14   8        2.08        6.10     10.75 o 
   9  14   8        1.36       -7.47      9.65 o 
  -2  15   8        0.33       15.61     15.27 o 
  -1  15   8       19.05       14.95      6.88 o 
   0  15   8        6.54        1.10      4.29 o 
   1  15   8        1.47       11.66     11.37 o 
   2  15   8        0.01       -1.74     16.35 o 
   3  15   8        0.25        4.43      7.69 o 
   4  15   8        0.18        1.16      5.99 o 
   5  15   8        8.06       -3.37      8.83 o 
   6  15   8        1.88       17.20     11.10 o 
   7  15   8        0.35        6.35      7.31 o 
  -1  16   8       11.37       15.53      8.57 o 
   0  16   8        9.20       -3.71      7.05 o 
   1  16   8       52.73       53.37     18.72 o 
   2  16   8        0.42        9.38      5.64 o 
   3  16   8        3.59       -0.97      5.27 o 
   4  16   8        1.52       13.62      8.13 o 
   5  16   8       23.52       32.00     11.06 o 
   6  16   8       12.50        9.84     10.31 o 
   0 -12   9        0.72        6.11     12.44 o 
   1 -12   9        0.04       14.73      9.88 o 
   2 -12   9       16.76       14.67      9.28 o 
   3 -12   9        0.14       -2.09      7.48 o 
   4 -12   9        9.80       14.43      9.42 o 
   5 -12   9        2.14       13.64      7.31 o 
  -3 -11   9        0.03       -2.94     11.88 o 
  -2 -11   9        5.36        3.39     11.88 o 
  -1 -11   9        0.47        7.24     12.44 o 
   0 -11   9        1.49        8.25      6.38 o 
   1 -11   9       10.54       34.28     12.05 o 
   2 -11   9        3.47        3.64      7.77 o 
   3 -11   9        0.13       -2.87      7.31 o 
   4 -11   9        0.41       -6.73      8.54 o 
   5 -11   9        6.90       -1.58      8.43 o 
   7 -11   9        0.37       -5.65      9.17 o 
  -4 -10   9        1.02       27.60     15.16 o 
  -3 -10   9        1.80       13.91     16.74 o 
  -2 -10   9        2.97        4.01      4.98 o 
  -1 -10   9       18.85       14.27      8.61 o 
   0 -10   9       20.48       19.84      7.24 o 
   1 -10   9        6.53       10.25      6.55 o 
   2 -10   9        4.07        7.43      7.55 o 
   3 -10   9       45.22       49.99     14.59 o 
   4 -10   9        0.64       15.33     14.48 o 
   5 -10   9        2.31       -3.11      7.75 o 
   6 -10   9        4.06       10.05      8.54 o 
   7 -10   9       14.92       21.66     10.96 o 
   8 -10   9       15.02       14.21     15.39 o 
  -5  -9   9        2.34        3.85     14.14 o 
  -4  -9   9        1.96       14.98      8.65 o 
  -3  -9   9        2.42        7.62      8.56 o 
  -2  -9   9       10.22       14.03      7.02 o 
  -1  -9   9        0.03        7.28      7.18 o 
   0  -9   9        2.23        8.81      6.32 o 
   1  -9   9       39.99       36.35      8.35 o 
   2  -9   9       14.40        9.50      8.88 o 
   3  -9   9        2.39        5.77     11.37 o 
   4  -9   9        5.89        7.33      8.30 o 
   5  -9   9        2.39        1.30      8.71 o 
   6  -9   9       25.15       36.53     10.94 o 
   7  -9   9        0.51        4.22      8.19 o 
   8  -9   9        0.01       -4.10      8.42 o 
   9  -9   9       45.28       37.57     11.84 o 
  -5  -8   9        0.01       -5.24      7.78 o 
  -4  -8   9        2.27       12.73      8.45 o 
  -3  -8   9        0.21        5.94      7.39 o 
  -2  -8   9        0.00        4.05      5.32 o 
  -1  -8   9       15.42       12.32      8.63 o 
   0  -8   9        0.52       -2.63      4.85 o 
   1  -8   9       44.39       32.40      9.18 o 
   2  -8   9       43.12       24.75      9.52 o 
   3  -8   9       21.94       11.95      5.90 o 
   4  -8   9        1.33       14.35      8.87 o 
   5  -8   9       39.61       47.54     14.31 o 
   6  -8   9       41.41       56.45     12.50 o 
   7  -8   9        7.88       -0.26      5.88 o 
   8  -8   9        0.06        6.81      9.05 o 
   9  -8   9        0.03       15.18      7.54 o 
  10  -8   9        3.82       21.00      9.58 o 
  -6  -7   9        4.48       30.43     17.42 o 
  -5  -7   9        0.55        1.25      8.28 o 
  -4  -7   9        2.15        6.39     13.58 o 
  -3  -7   9       51.12       38.35     18.95 o 
  -2  -7   9        1.54        9.50      5.41 o 
  -1  -7   9       16.33       10.61      6.43 o 
   0  -7   9        2.16        3.94      4.98 o 
   1  -7   9       38.51       32.80      8.97 o 
   2  -7   9        3.39        8.28      6.32 o 
   3  -7   9       57.00       67.28      7.83 o 
   4  -7   9       86.21       83.07     13.91 o 
   5  -7   9        0.67       -3.30      7.80 o 
   6  -7   9       20.45       22.12     10.35 o 
   7  -7   9       48.76       39.18     15.16 o 
   8  -7   9       51.35       25.59     18.55 o 
   9  -7   9        4.27       11.88     14.25 o 
  10  -7   9        0.62       17.15     19.34 o 
  -6  -6   9        4.67       -8.01      9.05 o 
  -5  -6   9        0.96        5.83      8.45 o 
  -4  -6   9        6.25       16.82     16.35 o 
  -3  -6   9        5.06       11.88     13.69 o 
  -2  -6   9       77.87       75.96      9.61 o 
  -1  -6   9       34.54       26.46      7.68 o 
   0  -6   9        0.24        0.47      4.73 o 
   1  -6   9      195.49      201.55     16.09 o 
   2  -6   9      351.82      400.54     18.04 o 
   3  -6   9      467.30      490.16     19.26 o 
   4  -6   9      191.15      188.21     15.52 o 
   5  -6   9       47.26       47.02     11.45 o 
   6  -6   9       23.89       30.20     15.61 o 
   7  -6   9       16.46       33.31     14.08 o 
   8  -6   9        1.50        2.22      8.56 o 
   9  -6   9        3.50        8.02      9.64 o 
  10  -6   9        0.69       12.49     10.14 o 
  11  -6   9        0.75       -2.62      7.54 o 
  -7  -5   9        0.06        9.36      9.42 o 
  -6  -5   9        5.58        6.13      9.37 o 
  -5  -5   9        1.35       -5.67      7.96 o 
  -4  -5   9       69.07       62.05     11.71 o 
  -3  -5   9       58.25       57.99     11.92 o 
  -2  -5   9       23.40       29.28      9.97 o 
  -1  -5   9        0.05        5.88      6.18 o 
   0  -5   9       54.08       49.65      7.99 o 
   1  -5   9       91.22       97.92     11.18 o 
   2  -5   9      201.27      220.43     19.72 o 
   3  -5   9        2.98        1.17      6.87 o 
   4  -5   9      617.76      688.82     22.29 o 
   5  -5   9       34.64       23.92      9.94 o 
   6  -5   9       87.92       78.19     16.63 o 
   7  -5   9        0.65       -5.40     10.75 o 
   8  -5   9      215.47      219.23     37.41 o 
   9  -5   9        0.00       18.36     10.09 o 
  10  -5   9        0.02        2.71      7.78 o 
  11  -5   9       15.90       18.76     11.25 o 
  -7  -4   9       15.02       26.05     17.53 o 
  -6  -4   9        0.77       -1.36      9.96 o 
  -5  -4   9        0.90        4.93      8.60 o 
  -4  -4   9        0.00        3.60      7.95 o 
  -3  -4   9       19.72       22.16      9.44 o 
  -2  -4   9      148.41      182.85     14.30 o 
  -1  -4   9      106.47       88.09     10.76 o 
   0  -4   9       14.39        2.36      8.40 o 
   1  -4   9       52.36       59.48      8.58 o 
   2  -4   9      182.82      178.91      9.56 o 
   3  -4   9       28.47       29.11      8.13 o 
   4  -4   9      176.26      168.25     13.21 o 
   5  -4   9        0.19       -3.39     10.29 o 
   6  -4   9        5.63       12.26      9.05 o 
   7  -4   9        3.41        6.09      9.22 o 
   8  -4   9       26.91       30.15     11.95 o 
   9  -4   9       16.09        5.86      9.62 o 
  10  -4   9        8.81       10.35      7.55 o 
  11  -4   9        4.25        2.15     10.23 o 
  12  -4   9        1.58        6.41      7.11 o 
  -8  -3   9        0.41       12.22     13.01 o 
  -7  -3   9        0.04        8.76      9.27 o 
  -6  -3   9        3.74       -2.67      8.28 o 
  -5  -3   9        2.20        5.11      6.45 o 
  -4  -3   9        3.86       -4.07      7.76 o 
  -3  -3   9       69.04       84.49     23.98 o 
  -2  -3   9        4.94       -0.40      7.98 o 
  -1  -3   9        7.71        2.81      6.95 o 
   0  -3   9        0.65        3.14      7.34 o 
   1  -3   9       37.14       38.78     14.95 o 
   2  -3   9      109.15      130.24     12.38 o 
   3  -3   9       62.86       66.17      6.71 o 
   4  -3   9       21.78       18.52      6.12 o 
   5  -3   9       28.15       27.87      7.35 o 
   6  -3   9       43.08       40.47     10.91 o 
   7  -3   9     1049.25     1067.14     59.67 o 
   8  -3   9      106.89      131.99     12.84 o 
   9  -3   9      111.22      109.88     18.55 o 
  10  -3   9       48.27       29.16     11.09 o 
  11  -3   9       24.87       37.02      8.53 o 
  12  -3   9       20.26       16.26     19.46 o 
  -8  -2   9       18.77       37.08     14.54 o 
  -7  -2   9        1.36        7.55     16.57 o 
  -6  -2   9        0.00        2.35     13.58 o 
  -5  -2   9        5.69        7.47     11.54 o 
  -4  -2   9       19.49       29.65     16.97 o 
  -3  -2   9        0.43       24.69     10.16 o 
  -2  -2   9        6.21        2.27      7.91 o 
  -1  -2   9       41.33       38.35     11.31 o 
   0  -2   9       19.82       18.12      4.96 o 
   1  -2   9       24.78       32.90     10.20 o 
   2  -2   9      302.66      335.75     28.28 o 
   3  -2   9      194.68      204.04      9.88 o 
   4  -2   9        9.09       15.15      5.37 o 
   5  -2   9      582.03      630.16     21.32 o 
   6  -2   9     1799.18     1941.90     50.65 o 
   7  -2   9      102.21       91.86     11.95 o 
   8  -2   9      438.51      459.49     18.31 o 
   9  -2   9       21.21        5.73      8.94 o 
  10  -2   9        1.41        3.50     10.86 o 
  11  -2   9        0.50       12.95      8.65 o 
  12  -2   9        5.32        4.52      9.84 o 
  -8  -1   9        0.63       28.37     11.64 o 
  -7  -1   9        0.60       17.65     10.20 o 
  -6  -1   9        0.01       -7.63      7.63 o 
  -5  -1   9        1.36       -1.99      8.58 o 
  -4  -1   9       98.33      110.52     19.80 o 
  -3  -1   9       10.29       13.28      8.99 o 
  -2  -1   9       62.52       96.35     13.88 o 
  -1  -1   9       80.99       84.52     15.84 o 
   0  -1   9      436.17      401.44     14.70 o 
   1  -1   9       31.44       51.78      7.06 o 
   2  -1   9        4.21        3.34      5.45 o 
   3  -1   9      136.46      157.54     15.75 o 
   4  -1   9        1.73       -0.19      6.89 o 
   5  -1   9      162.40      182.44     11.18 o 
   6  -1   9      191.13      216.04     13.66 o 
   7  -1   9       89.34       95.53     13.91 o 
   8  -1   9        7.11        4.38     19.57 o 
   9  -1   9       25.93       25.52     10.10 o 
  10  -1   9       12.39       14.01      9.49 o 
  11  -1   9       15.41       24.00     11.00 o 
  12  -1   9        1.20       12.22      8.97 o 
  -8   0   9        8.61       12.02     10.60 o 
  -7   0   9        0.00        2.38     17.93 o 
  -6   0   9        0.14       12.58      8.93 o 
  -5   0   9        0.14       -4.48      8.32 o 
  -4   0   9        4.79       15.50      9.78 o 
  -3   0   9       16.58       36.98     11.44 o 
  -2   0   9        0.10       20.12     26.02 o 
  -1   0   9      114.11      116.87     12.34 o 
   0   0   9       66.35       49.43     14.25 o 
   1   0   9       24.27       34.89      6.47 o 
   2   0   9       67.88       71.95      8.69 o 
   3   0   9      119.46      113.97     11.25 o 
   4   0   9        0.80       -2.45      5.66 o 
   5   0   9      213.88      205.35     10.88 o 
   6   0   9       38.16       24.04      9.66 o 
   7   0   9      531.43      582.05     16.04 o 
   8   0   9     1088.84     1253.58     60.06 o 
   9   0   9       37.97       50.00     18.44 o 
  10   0   9        0.71        3.66      5.43 o 
  11   0   9      129.02      163.93     15.62 o 
  12   0   9       13.94       22.93      8.84 o 
  13   0   9        1.28       -1.50      8.48 o 
  -8   1   9        1.60       -5.04     13.29 o 
  -7   1   9        2.93       24.01     14.54 o 
  -6   1   9       11.41       13.09      9.91 o 
  -5   1   9        3.37       14.23     11.43 o 
  -4   1   9      143.08      171.56     30.88 o 
  -3   1   9        0.19      -10.86     10.86 o 
  -2   1   9        1.95      -10.75     10.75 o 
  -1   1   9        0.01       17.19      8.35 o 
   0   1   9       50.92       66.41      9.63 o 
   1   1   9        3.77        4.60      4.05 o 
   2   1   9      149.64      156.43     10.66 o 
   3   1   9      206.03      177.93     10.38 o 
   4   1   9       43.31       47.03      7.13 o 
   5   1   9       14.95       19.69      6.88 o 
   6   1   9      552.25      529.04     14.52 o 
   7   1   9       62.61       52.49      7.75 o 
   8   1   9        1.75        3.86      4.29 o 
   9   1   9      118.68      135.49     15.95 o 
  10   1   9       93.90       73.42     16.65 o 
  11   1   9        0.06        0.95      5.02 o 
  12   1   9       63.23       68.32     11.93 o 
  13   1   9       21.08        4.21      6.17 o 
  -8   2   9        0.83        1.07      8.89 o 
  -7   2   9        0.78       21.92      9.40 o 
  -6   2   9        2.52       11.66      9.89 o 
  -5   2   9       23.52       20.11     10.03 o 
  -4   2   9      110.05      124.11     18.56 o 
  -3   2   9        3.63       14.87     20.02 o 
  -2   2   9        9.63       10.12      7.92 o 
  -1   2   9      126.43      132.17     13.02 o 
   0   2   9      129.38      129.65     21.27 o 
   1   2   9      526.44      546.12     14.01 o 
   2   2   9        2.44        6.41      3.42 o 
   3   2   9        7.45        1.22      4.16 o 
   4   2   9        3.76        3.56      4.39 o 
   5   2   9        0.31       -2.18      4.12 o 
   6   2   9       54.46       58.93      8.53 o 
   7   2   9       10.61        7.49      5.84 o 
   8   2   9       27.93       37.85      7.33 o 
   9   2   9       52.07       47.97      9.39 o 
  10   2   9       49.80       78.21     13.52 o 
  11   2   9        0.00        8.44      6.05 o 
  12   2   9        8.12       13.60      7.91 o 
  13   2   9        1.20       -5.09     15.50 o 
  -8   3   9        0.03       -2.27      8.25 o 
  -7   3   9        0.25        1.86      9.27 o 
  -6   3   9       28.99       36.87     11.53 o 
  -5   3   9       36.23       46.27     17.08 o 
  -4   3   9        0.01        6.16      8.23 o 
  -3   3   9       43.11       21.37     11.67 o 
  -2   3   9        0.01        7.10     11.88 o 
  -1   3   9       56.72       60.62      9.04 o 
   0   3   9       86.81       95.79     12.43 o 
   1   3   9      368.42      355.90     15.35 o 
   2   3   9      394.69      421.60     13.67 o 
   3   3   9      178.00      209.58     12.31 o 
   4   3   9       43.05       38.32      6.23 o 
   5   3   9      303.85      374.81     26.62 o 
   6   3   9       23.29       23.92      6.29 o 
   7   3   9       33.62       31.28      6.56 o 
   8   3   9      172.72      156.74     11.09 o 
   9   3   9       93.55       76.84      7.19 o 
  10   3   9       74.95       71.39     11.10 o 
  11   3   9        3.59        1.14      9.56 o 
  12   3   9        2.84        7.39      5.78 o 
  13   3   9        0.00       -1.47     14.71 o 
  -8   4   9        0.06        3.96      8.87 o 
  -7   4   9        0.62        1.35      9.48 o 
  -6   4   9       37.89       35.07     15.95 o 
  -5   4   9       41.53       53.27     14.82 o 
  -4   4   9      165.80      184.44     32.13 o 
  -3   4   9       35.00       34.86     10.16 o 
  -2   4   9       76.81       76.01     13.86 o 
  -1   4   9        3.85       20.25     10.97 o 
   0   4   9       82.46       90.17     21.61 o 
   1   4   9      109.93       99.71      9.39 o 
   2   4   9      250.14      235.25     12.68 o 
   3   4   9        5.84        9.56      4.41 o 
   4   4   9      324.46      354.68     11.74 o 
   5   4   9       45.01       49.86      7.27 o 
   6   4   9        3.92        9.49      7.71 o 
   7   4   9      108.97       98.97     11.11 o 
   8   4   9       21.77       15.82      7.98 o 
   9   4   9        1.87        5.12      5.26 o 
  10   4   9       44.86       36.37      8.26 o 
  11   4   9        0.81       -4.03      5.80 o 
  12   4   9       20.07       52.15     23.53 o 
  13   4   9       20.33       16.97     17.65 o 
  -8   5   9       12.26       -9.28     10.86 o 
  -7   5   9        5.19        6.39      9.38 o 
  -6   5   9        8.34       22.57     14.88 o 
  -5   5   9        0.07       15.02      9.80 o 
  -4   5   9       48.23       43.64     11.98 o 
  -3   5   9       12.26       22.78      7.35 o 
  -2   5   9        0.99       10.19     17.70 o 
  -1   5   9       38.70       29.53     10.64 o 
   0   5   9       17.92       21.29      6.07 o 
   1   5   9       68.01       56.10      6.08 o 
   2   5   9      182.98      174.77     11.09 o 
   3   5   9       42.36       49.20      7.56 o 
   4   5   9       30.15       38.25      7.90 o 
   5   5   9       85.75       96.74      8.25 o 
   6   5   9      186.92      192.33      9.57 o 
   7   5   9        0.51        6.09      5.04 o 
   8   5   9       73.29       76.90     10.06 o 
   9   5   9       14.82       14.28      5.73 o 
  10   5   9        0.31        3.95     13.09 o 
  11   5   9       49.93       43.03      8.12 o 
  12   5   9       37.71       45.59     21.72 o 
  13   5   9        0.13       -4.75     14.48 o 
  -7   6   9        1.75        9.08      7.67 o 
  -6   6   9        3.48       -3.72     12.39 o 
  -5   6   9       85.49       72.53     12.88 o 
  -4   6   9      120.99      116.41     17.31 o 
  -3   6   9      141.76      113.24     17.28 o 
  -2   6   9       35.55       55.72     24.15 o 
  -1   6   9       39.44       35.30     18.10 o 
   0   6   9       67.94       61.60      9.04 o 
   1   6   9      136.99      159.36     10.60 o 
   2   6   9        0.12        1.91      4.13 o 
   3   6   9      327.64      318.89     20.08 o 
   4   6   9        9.23        8.98      3.88 o 
   5   6   9       85.65       87.92     11.36 o 
   6   6   9      327.24      318.54     11.27 o 
   7   6   9       47.92       37.46     11.06 o 
   8   6   9        8.84        5.07      4.96 o 
   9   6   9        4.26        1.82      3.68 o 
  10   6   9        2.25        6.29      5.05 o 
  11   6   9        7.22       -1.97      6.50 o 
  12   6   9        7.28      -10.75     13.91 o 
  -7   7   9        0.06        6.70      7.80 o 
  -6   7   9       24.35        1.68      9.96 o 
  -5   7   9        1.32       -1.74     12.22 o 
  -4   7   9       98.84      123.67     15.84 o 
  -3   7   9       36.91       32.21     10.43 o 
  -2   7   9        0.21        4.22      4.10 o 
  -1   7   9      176.31      158.55     23.29 o 
   0   7   9        2.19        2.37      3.88 o 
   1   7   9     1576.02     1617.91     36.29 o 
   2   7   9     1265.00     1301.77     29.03 o 
   3   7   9       21.63       24.12      6.54 o 
   4   7   9      622.80      666.06     26.00 o 
   5   7   9        0.57       -3.96      3.96 o 
   6   7   9      173.31      180.45     14.97 o 
   7   7   9       29.36       24.62     10.30 o 
   8   7   9        1.76        2.66      3.53 o 
   9   7   9        3.65       23.69     11.37 o 
  10   7   9        0.78        0.34     10.01 o 
  11   7   9        7.41       10.01      9.67 o 
  12   7   9        0.11        7.01     13.46 o 
  -7   8   9        4.82       -2.68      7.95 o 
  -6   8   9       24.12       30.64     12.56 o 
  -5   8   9       38.33       61.04     24.32 o 
  -4   8   9        5.68       18.52      8.04 o 
  -3   8   9       52.28       52.93     12.18 o 
  -2   8   9       19.57       14.10     13.86 o 
  -1   8   9       34.73       32.52      6.28 o 
   0   8   9      135.53      136.33     14.29 o 
   1   8   9      106.08      122.89     11.05 o 
   2   8   9      558.59      618.33     29.87 o 
   3   8   9        2.00        8.74      4.14 o 
   4   8   9       57.73       62.37     10.81 o 
   5   8   9        4.98       -2.33      5.00 o 
   6   8   9      100.29      102.46     11.63 o 
   7   8   9       41.81       27.28     17.08 o 
   8   8   9       26.52       38.63     13.29 o 
   9   8   9       34.30       13.44      8.81 o 
  10   8   9        0.00       -4.74     10.80 o 
  11   8   9       13.64       34.23      9.45 o 
  12   8   9        2.53        5.71      9.62 o 
  -6   9   9        0.01       15.78     26.64 o 
  -5   9   9        2.47       -1.85      5.24 o 
  -4   9   9      113.61       93.92     16.12 o 
  -3   9   9       29.00       36.03     13.69 o 
  -2   9   9       11.85        8.27     14.48 o 
  -1   9   9       28.49       24.22      5.58 o 
   0   9   9       20.78       23.78     11.15 o 
   1   9   9      229.22      232.95     15.57 o 
   2   9   9      312.52      361.07     30.83 o 
   3   9   9      790.24      854.52     31.35 o 
   4   9   9      518.54      564.10     17.83 o 
   5   9   9       41.98       47.00     12.73 o 
   6   9   9       15.56       18.80      8.15 o 
   7   9   9      285.43      263.05     19.74 o 
   8   9   9        1.37       -1.40      5.10 o 
   9   9   9        7.39        9.53     17.65 o 
  10   9   9        6.04        6.08      8.77 o 
  11   9   9        0.38       -8.42      8.42 o 
  12   9   9        3.64       -6.84     12.27 o 
  -6  10   9        0.24       18.37     12.78 o 
  -5  10   9        5.99        7.11      8.27 o 
  -4  10   9        5.99       37.16    138.18 o 
  -3  10   9       90.04       97.85     16.66 o 
  -2  10   9        0.07       -2.90      6.84 o 
  -1  10   9       17.07       10.38      4.49 o 
   0  10   9      353.48      433.10     46.04 o 
   1  10   9      241.57      242.16     13.82 o 
   2  10   9      577.50      653.71     15.26 o 
   3  10   9       32.62       34.98      6.32 o 
   4  10   9       15.11       14.94      7.88 o 
   5  10   9       38.22       25.55      8.60 o 
   6  10   9      140.16      144.13     12.63 o 
   7  10   9       20.90        9.77     21.95 o 
   8  10   9        3.05       -0.16      5.65 o 
   9  10   9       58.40       72.34     11.00 o 
  10  10   9        4.78       -6.95      9.27 o 
  11  10   9        0.18        6.99     12.33 o 
  -5  11   9       16.07       23.95     10.46 o 
  -4  11   9        3.73       -8.21     10.97 o 
  -3  11   9       60.40       45.06     10.18 o 
  -2  11   9      251.64      262.89     37.91 o 
  -1  11   9        7.34       11.76      5.68 o 
   0  11   9        0.01        2.47      3.98 o 
   1  11   9       13.66       17.41      4.79 o 
   2  11   9       34.28       30.45      8.53 o 
   3  11   9       51.46       42.45     12.37 o 
   4  11   9       17.45       25.65      9.43 o 
   5  11   9        3.54        1.74      7.86 o 
   6  11   9       20.58       24.09     10.28 o 
   7  11   9        3.32       17.48      8.48 o 
   8  11   9       31.82        6.17      8.81 o 
   9  11   9        1.54       13.35      9.61 o 
  10  11   9        3.84        6.27     11.93 o 
  11  11   9       27.54       43.30     12.80 o 
  -5  12   9        8.28        0.18      6.02 o 
  -4  12   9        0.42       -3.85      7.12 o 
  -3  12   9       21.55       25.05      9.13 o 
  -2  12   9        5.96        2.52      5.56 o 
  -1  12   9        9.57       11.20      5.13 o 
   0  12   9       51.95       59.78      9.84 o 
   1  12   9       19.47       20.61      9.83 o 
   2  12   9       21.76       22.12     10.05 o 
   3  12   9        1.14       12.75      8.22 o 
   4  12   9       65.83       68.13     15.55 o 
   5  12   9       72.08      119.46     22.74 o 
   6  12   9        8.33       10.94     16.57 o 
   7  12   9        0.40       -1.90     11.20 o 
   8  12   9       47.41       61.71     11.52 o 
   9  12   9        0.20       -9.16      9.16 o 
  10  12   9        6.66       15.13     10.58 o 
  -4  13   9        1.58       -0.53      7.35 o 
  -3  13   9        0.05        5.55      5.36 o 
  -2  13   9        5.94        3.23     11.77 o 
  -1  13   9        0.03       -0.96      3.61 o 
   0  13   9       13.71       13.36      5.87 o 
   1  13   9       44.68       31.89      8.75 o 
   2  13   9       24.62       28.51     10.80 o 
   3  13   9        3.96       12.82     19.85 o 
   4  13   9        9.77       13.54     10.92 o 
   5  13   9        4.04        4.96      7.09 o 
   6  13   9        0.02       12.22      4.59 o 
   7  13   9       40.87       35.91     11.52 o 
   8  13   9        0.06       12.26      9.98 o 
   9  13   9        0.27       10.49      9.96 o 
  -3  14   9        2.11       17.76     14.25 o 
  -2  14   9        0.46       20.59     12.44 o 
  -1  14   9       42.95       42.14     14.59 o 
   0  14   9       11.78       11.93      6.86 o 
   1  14   9       22.60       37.22     13.91 o 
   2  14   9        4.65        7.84      5.55 o 
   3  14   9        4.44        5.10      7.34 o 
   4  14   9       17.91       26.04     12.33 o 
   5  14   9        0.02       12.10      9.41 o 
   6  14   9        0.31       18.92     25.23 o 
   7  14   9        2.76       12.79     13.74 o 
   8  14   9        1.87       26.37     18.10 o 
  -2  15   9        6.33       -2.04     10.07 o 
  -1  15   9        0.13      -10.29     10.29 o 
   0  15   9       27.31       27.20      7.47 o 
   1  15   9       14.15       15.67      7.51 o 
   2  15   9       34.37       33.33     16.63 o 
   3  15   9        8.88        8.70      7.43 o 
   4  15   9        1.86       10.48     16.63 o 
   5  15   9       15.05       22.82     10.52 o 
   6  15   9        6.44        4.32     12.56 o 
   7  15   9        8.92       22.74     10.41 o 
   0  16   9       17.70       15.84     12.33 o 
   1  16   9        7.09       14.32      7.52 o 
   2  16   9        4.39       29.87     12.78 o 
   3  16   9       22.41       13.27     11.26 o 
   4  16   9        8.93        8.86      6.83 o 
   5  16   9        0.35       10.65      8.57 o 
   6  16   9       13.13        1.86      9.81 o 
   2 -12  10        0.41       13.06      9.34 o 
   3 -12  10        6.37        7.13     11.43 o 
  -1 -11  10        5.16       10.18     12.22 o 
   0 -11  10        5.20        4.41      9.16 o 
   1 -11  10        6.53       24.07     10.85 o 
   2 -11  10        1.26       16.48     10.41 o 
   3 -11  10        0.74       10.94      9.36 o 
   4 -11  10        9.12       11.95      8.47 o 
   5 -11  10        0.12        0.89     16.01 o 
   6 -11  10        2.16       11.61     14.42 o 
  -3 -10  10        0.24        3.62     13.24 o 
  -2 -10  10        3.91       -2.60     11.31 o 
  -1 -10  10        3.00        4.09      7.63 o 
   0 -10  10        4.04       -2.18      5.59 o 
   1 -10  10        5.86        3.49      7.30 o 
   2 -10  10        0.09       13.68      9.24 o 
   3 -10  10        0.65       -9.33     10.63 o 
   4 -10  10        8.10        5.53      8.50 o 
   5 -10  10       40.04       74.55     24.25 o 
   6 -10  10        1.23       12.90     10.03 o 
   7 -10  10       14.36       28.68     17.82 o 
  -4  -9  10        2.13       12.90     14.03 o 
  -3  -9  10        0.12        1.76      7.87 o 
  -2  -9  10        2.80        5.12     12.22 o 
  -1  -9  10        1.46        2.61      7.02 o 
   0  -9  10        6.84       14.28      6.86 o 
   1  -9  10        6.91        0.53     10.79 o 
   2  -9  10        3.78       -1.77      7.18 o 
   3  -9  10        9.30       15.14      9.06 o 
   4  -9  10        8.38        9.60      8.58 o 
   5  -9  10        0.48        4.19      8.70 o 
   6  -9  10       18.99       17.41     11.12 o 
   7  -9  10        0.31       -1.14      8.93 o 
   8  -9  10       34.24       54.64     14.82 o 
  -4  -8  10        1.33       -0.87      8.02 o 
  -3  -8  10       11.17       11.50      9.79 o 
  -2  -8  10       11.58       28.71     13.24 o 
  -1  -8  10        3.20       -7.10      7.10 o 
   0  -8  10       12.00        5.78      7.58 o 
   1  -8  10       16.73       17.66      6.76 o 
   2  -8  10        1.90       12.27      6.76 o 
   3  -8  10       15.41        5.83      8.00 o 
   4  -8  10        0.02       -4.03      7.16 o 
   5  -8  10        5.85       17.59      8.48 o 
   6  -8  10       11.27        6.29      6.75 o 
   7  -8  10        3.57       13.09      8.43 o 
   8  -8  10        5.32       19.61      7.86 o 
   9  -8  10        0.18       11.77     10.63 o 
  -5  -7  10        6.08        1.18     10.86 o 
  -4  -7  10        7.33        0.22     16.06 o 
  -3  -7  10        0.02       -2.00     10.12 o 
  -2  -7  10        4.08        0.14     10.86 o 
  -1  -7  10        0.73       -2.83      9.28 o 
   0  -7  10       12.10       12.48      6.37 o 
   1  -7  10        4.48        9.57      5.15 o 
   2  -7  10        5.34       14.97      6.32 o 
   3  -7  10      286.56      294.14     22.95 o 
   4  -7  10       38.09       44.37     11.76 o 
   5  -7  10        0.36        4.90     13.07 o 
   6  -7  10        9.06        5.10      9.08 o 
   7  -7  10       19.18       11.67     14.59 o 
   8  -7  10       10.97        5.00     10.24 o 
   9  -7  10       19.41       39.03     19.01 o 
  10  -7  10        0.46       11.30      8.64 o 
  -6  -6  10        2.57        9.42     11.93 o 
  -5  -6  10        7.37       -0.95      8.58 o 
  -4  -6  10       22.39       19.83     10.80 o 
  -3  -6  10        0.66        1.00      8.30 o 
  -2  -6  10       74.54       68.40     12.51 o 
  -1  -6  10       24.94       27.77     22.23 o 
   0  -6  10       72.76       48.63     10.61 o 
   1  -6  10        3.50       -2.10      4.80 o 
   2  -6  10        0.11       -4.48      4.48 o 
   3  -6  10       47.26       35.09      7.18 o 
   4  -6  10      105.25      100.41     11.17 o 
   5  -6  10        2.51        8.65     11.43 o 
   6  -6  10        2.64        1.79     19.46 o 
   7  -6  10        7.48       19.79     14.99 o 
   8  -6  10       80.58      102.49     19.91 o 
   9  -6  10       56.49       64.68     11.88 o 
  10  -6  10        5.56       27.98      9.67 o 
  -6  -5  10        4.59       -2.84      8.76 o 
  -5  -5  10        8.00        2.43     14.20 o 
  -4  -5  10        4.02        1.98      7.96 o 
  -3  -5  10       29.20       29.46     14.42 o 
  -2  -5  10       47.47       58.21     14.01 o 
  -1  -5  10       44.42       41.59     12.33 o 
   0  -5  10       13.51       17.02      6.68 o 
   1  -5  10        2.15       -3.52      4.32 o 
   2  -5  10       20.30        9.03      5.42 o 
   3  -5  10       70.95       77.96      9.84 o 
   4  -5  10       23.16       23.50      6.21 o 
   5  -5  10      558.46      593.77     34.16 o 
   6  -5  10        1.12       20.23     10.43 o 
   7  -5  10        0.93       -8.24      8.24 o 
   8  -5  10       25.34       37.28     18.50 o 
   9  -5  10        0.28       -7.88      8.20 o 
  10  -5  10       10.42       13.41     10.07 o 
  11  -5  10        0.50       29.96     10.87 o 
  -6  -4  10        4.24        2.51     13.12 o 
  -5  -4  10        6.52       -8.02      8.02 o 
  -4  -4  10       13.80       14.99     15.22 o 
  -3  -4  10        2.87       10.27     14.71 o 
  -2  -4  10       49.46       36.96     11.32 o 
  -1  -4  10      129.90      111.69     16.29 o 
   0  -4  10      220.73      210.96      9.97 o 
   1  -4  10        5.10        1.42      4.45 o 
   2  -4  10      112.29      102.29     10.03 o 
   3  -4  10       27.08       26.27     10.82 o 
   4  -4  10      134.93      140.14     10.87 o 
   5  -4  10       16.23       -5.43      9.05 o 
   6  -4  10      228.22      202.51     30.83 o 
   7  -4  10       95.10       85.33     12.61 o 
   8  -4  10        1.97        4.40      9.90 o 
   9  -4  10       49.80       52.51     10.41 o 
  10  -4  10       23.58       12.67     15.10 o 
  11  -4  10       43.93       62.31     12.85 o 
  -7  -3  10       11.52       14.68      9.63 o 
  -6  -3  10        1.14       22.17     13.69 o 
  -5  -3  10        6.84       15.86      9.62 o 
  -4  -3  10       17.26       32.65     18.33 o 
  -3  -3  10       24.20       22.93      9.16 o 
  -2  -3  10        2.55       -2.37     13.35 o 
  -1  -3  10       14.82       10.71      9.57 o 
   0  -3  10        0.25        5.58      4.30 o 
   1  -3  10      280.29      267.56     18.27 o 
   2  -3  10        4.19        8.99      5.58 o 
   3  -3  10       13.29        7.47      4.81 o 
   4  -3  10       39.11       30.39      7.26 o 
   5  -3  10       89.75       79.00     11.15 o 
   6  -3  10      276.60      284.11     16.54 o 
   7  -3  10       16.59       22.17     13.74 o 
   8  -3  10       29.81       43.18     13.35 o 
   9  -3  10       44.09       34.42     10.44 o 
  10  -3  10        2.71        6.12      8.60 o 
  11  -3  10        0.02        8.36      9.09 o 
  12  -3  10        0.86       -1.54     30.03 o 
  -7  -2  10        0.00       11.74     10.41 o 
  -6  -2  10        5.47       -6.48     13.24 o 
  -5  -2  10       12.19       14.82     12.56 o 
  -4  -2  10        0.09       10.29      9.48 o 
  -3  -2  10        0.83        2.77      8.26 o 
  -2  -2  10        0.30       -4.78      7.89 o 
  -1  -2  10        8.66       12.89      9.07 o 
   0  -2  10      165.19      177.51     18.23 o 
   1  -2  10       12.66       14.94     10.27 o 
   2  -2  10        0.92        4.06      7.75 o 
   3  -2  10      115.54      119.78     13.92 o 
   4  -2  10      431.36      415.33     19.58 o 
   5  -2  10      212.77      224.79     14.12 o 
   6  -2  10      829.12      845.21     35.36 o 
   7  -2  10        1.37       -5.37      7.68 o 
   8  -2  10       10.19        4.14     14.14 o 
   9  -2  10      106.03      139.66     48.36 o 
  10  -2  10        2.41        7.84      4.80 o 
  11  -2  10      111.95      122.42     19.97 o 
  12  -2  10       24.15       23.67      8.46 o 
  -7  -1  10        0.52        9.48     10.53 o 
  -6  -1  10        6.22       13.66     10.68 o 
  -5  -1  10        0.84       -8.41      8.53 o 
  -4  -1  10       52.12       53.53     13.77 o 
  -3  -1  10        1.44       11.36      9.76 o 
  -2  -1  10       44.99       56.60     11.60 o 
  -1  -1  10        9.04       13.80     17.82 o 
   0  -1  10      350.30      411.59     17.67 o 
   1  -1  10      649.07      664.91     18.48 o 
   2  -1  10       99.88      113.96      7.96 o 
   3  -1  10      166.49      170.55     20.01 o 
   4  -1  10      644.22      623.80     20.07 o 
   5  -1  10        0.03        0.27      9.32 o 
   6  -1  10      158.00      154.80     16.97 o 
   7  -1  10        5.10       10.14      7.18 o 
   8  -1  10       23.56       22.75      9.20 o 
   9  -1  10        1.07        7.22      8.91 o 
  10  -1  10       46.23       66.85     16.91 o 
  11  -1  10       17.17       29.76     13.64 o 
  12  -1  10       25.49       36.51      9.52 o 
  -7   0  10        3.75        1.59      8.83 o 
  -6   0  10       12.66       11.73     10.39 o 
  -5   0  10       16.65       28.06     10.68 o 
  -4   0  10       75.82       96.72     20.36 o 
  -3   0  10       40.01       58.91     11.83 o 
  -2   0  10       10.79        5.17      8.40 o 
  -1   0  10       69.16       67.63     12.39 o 
   0   0  10       58.36       41.30     10.55 o 
   1   0  10      552.58      562.45     20.13 o 
   2   0  10       78.53       79.14      9.33 o 
   3   0  10       25.91       21.98      5.81 o 
   4   0  10      110.91      117.62      9.42 o 
   5   0  10        0.25        2.92      4.34 o 
   6   0  10      486.72      540.84     17.17 o 
   7   0  10       33.15       57.26     11.15 o 
   8   0  10        1.56       10.85      5.85 o 
   9   0  10       22.64       25.62     11.20 o 
  10   0  10       49.70       69.36     12.82 o 
  11   0  10       37.31       46.71     18.16 o 
  12   0  10        0.27       -4.90      8.88 o 
  -7   1  10        0.00       -0.72      9.11 o 
  -6   1  10        0.66       -7.82      7.95 o 
  -5   1  10       20.63       39.94     12.31 o 
  -4   1  10       55.14       57.39     15.55 o 
  -3   1  10      186.88      211.77     19.12 o 
  -2   1  10      110.34      128.28     17.65 o 
  -1   1  10       75.57       75.04     13.13 o 
   0   1  10       12.73       14.80     10.07 o 
   1   1  10       26.52       25.29      8.44 o 
   2   1  10        0.27        1.32      5.35 o 
   3   1  10       73.67       80.22      8.06 o 
   4   1  10      267.18      278.55     21.98 o 
   5   1  10       99.78      121.19     12.07 o 
   6   1  10      198.91      204.57     16.81 o 
   7   1  10       78.21       83.10      9.02 o 
   8   1  10       12.17        9.10      4.34 o 
   9   1  10        0.12       11.09      8.65 o 
  10   1  10       61.92       56.97     12.71 o 
  11   1  10        0.26       13.64     10.69 o 
  12   1  10        4.44        2.97     12.50 o 
  13   1  10        0.56       -1.58      7.47 o 
  -7   2  10        0.27        3.26      8.50 o 
  -6   2  10       10.96        5.82     13.63 o 
  -5   2  10       20.04       18.80     10.92 o 
  -4   2  10      137.71      128.12     16.82 o 
  -3   2  10       80.67       65.39     16.86 o 
  -2   2  10      362.02      452.81     22.34 o 
  -1   2  10       17.65       22.40     20.08 o 
   0   2  10      147.23      145.03     24.72 o 
   1   2  10       59.55       49.86      6.79 o 
   2   2  10        7.41        0.52      3.82 o 
   3   2  10       97.63       90.18      8.84 o 
   4   2  10        4.96        6.18      3.68 o 
   5   2  10        7.16        9.68      4.56 o 
   6   2  10        0.24       17.76      7.32 o 
   7   2  10       58.90       62.79      9.46 o 
   8   2  10       11.97        6.49      4.33 o 
   9   2  10       31.71       34.58      8.23 o 
  10   2  10       29.06       18.54      9.82 o 
  11   2  10        2.09        6.21     11.26 o 
  12   2  10       30.74        8.70      8.34 o 
  13   2  10        2.64       11.99     15.61 o 
  -7   3  10        0.38       10.65     12.67 o 
  -6   3  10       14.38       22.55     11.52 o 
  -5   3  10        2.96        2.94     11.77 o 
  -4   3  10       10.45        3.43      8.92 o 
  -3   3  10       45.08       31.93     20.59 o 
  -2   3  10       47.94       41.74     14.71 o 
  -1   3  10       76.54       90.27     22.85 o 
   0   3  10        4.35       14.30      7.26 o 
   1   3  10      164.10      175.70     14.27 o 
   2   3  10       32.43       20.09      5.93 o 
   3   3  10        0.06       -2.22      5.24 o 
   4   3  10        3.44       -1.27      4.07 o 
   5   3  10        6.47        5.89      4.32 o 
   6   3  10       19.56       21.60      6.62 o 
   7   3  10       23.65       27.75      7.41 o 
   8   3  10        0.26       -0.73      5.11 o 
   9   3  10        0.03        5.11      4.94 o 
  10   3  10        0.71        1.71      5.30 o 
  11   3  10        3.77        6.83      4.86 o 
  12   3  10        0.00       -3.04      7.07 o 
  13   3  10        1.08       -9.62     13.24 o 
  -7   4  10       10.40       -5.85      9.50 o 
  -6   4  10       18.34       23.76     15.50 o 
  -5   4  10        0.13       10.07     10.07 o 
  -4   4  10        8.79       18.54     10.08 o 
  -3   4  10        0.31        8.20      8.29 o 
  -2   4  10      152.47      150.64     15.53 o 
  -1   4  10       30.81       31.75     10.82 o 
   0   4  10      654.10      697.93     30.21 o 
   1   4  10      180.89      174.21     19.31 o 
   2   4  10       63.93       75.37      7.95 o 
   3   4  10        0.23        3.84      7.12 o 
   4   4  10       26.76       23.72      6.38 o 
   5   4  10        0.35       11.16      4.96 o 
   6   4  10        6.70        4.11      4.99 o 
   7   4  10        8.92       18.87      6.30 o 
   8   4  10       92.10       85.66     11.29 o 
   9   4  10        0.00        0.19      6.03 o 
  10   4  10       12.21        5.79      5.62 o 
  11   4  10        3.13       -6.11      6.11 o 
  12   4  10        5.13        3.51     16.29 o 
  13   4  10        0.03        8.94      9.62 o 
  -7   5  10        0.89       10.79      9.18 o 
  -6   5  10       18.34       27.08     11.93 o 
  -5   5  10       31.88       18.19     22.00 o 
  -4   5  10       78.18       84.77     11.92 o 
  -3   5  10        3.98        1.83      5.21 o 
  -2   5  10        2.26       -7.17      7.99 o 
  -1   5  10      411.68      437.22     34.39 o 
   0   5  10     1557.89     1740.98     62.58 o 
   1   5  10      172.82      178.94     11.42 o 
   2   5  10      179.53      168.80     19.11 o 
   3   5  10        0.58        8.45      6.27 o 
   4   5  10       16.59       20.84      5.98 o 
   5   5  10       91.51      120.03     20.24 o 
   6   5  10       22.36       18.42      8.48 o 
   7   5  10       31.22       18.98      6.67 o 
   8   5  10        9.17        1.08      6.38 o 
   9   5  10       24.49       10.28      6.26 o 
  10   5  10       45.82       30.43      6.72 o 
  11   5  10        8.89       44.68     21.72 o 
  12   5  10        6.03       38.46     20.59 o 
  -7   6  10        5.88        6.98      8.64 o 
  -6   6  10       32.33       43.57     16.80 o 
  -5   6  10        0.11       -1.38      8.19 o 
  -4   6  10        2.30       -8.07      8.07 o 
  -3   6  10        0.12        1.66     23.81 o 
  -2   6  10        1.97       10.59      7.61 o 
  -1   6  10        7.51       -1.91     11.26 o 
   0   6  10       53.55       52.04     15.39 o 
   1   6  10      168.91      180.92     11.72 o 
   2   6  10      168.07      193.48     10.66 o 
   3   6  10        0.55        1.04      3.53 o 
   4   6  10      222.20      219.57     12.37 o 
   5   6  10       65.76       71.09      9.78 o 
   6   6  10      210.76      207.81     12.67 o 
   7   6  10      184.00      190.71      9.20 o 
   8   6  10      113.79      121.30     11.21 o 
   9   6  10        9.17        4.73      6.15 o 
  10   6  10        0.01       -4.39      6.98 o 
  11   6  10        0.80        8.08      9.79 o 
  -7   7  10        0.39       23.87     15.27 o 
  -6   7  10       21.19       40.64     15.38 o 
  -5   7  10        4.14       10.13      9.17 o 
  -4   7  10        0.71       -2.67      7.75 o 
  -3   7  10        1.99       15.94      7.86 o 
  -2   7  10        3.57        1.36      7.25 o 
  -1   7  10       40.10       26.24      8.31 o 
   0   7  10        3.72       11.93      5.24 o 
   1   7  10      161.07      145.23     14.56 o 
   2   7  10      636.50      699.47     19.17 o 
   3   7  10       58.72       38.27      6.78 o 
   4   7  10      242.66      247.41     14.41 o 
   5   7  10      524.99      529.07     15.85 o 
   6   7  10      308.95      327.25     14.47 o 
   7   7  10       57.75       54.32      8.03 o 
   8   7  10       49.40       46.91     13.78 o 
   9   7  10       31.09       29.90     11.88 o 
  10   7  10        7.20       23.18      9.83 o 
  11   7  10       28.56       31.97     11.24 o 
  12   7  10        0.00      -14.48     14.48 o 
  -6   8  10        2.56       10.00     27.66 o 
  -5   8  10       62.44       62.98     25.57 o 
  -4   8  10        0.16       16.46     12.44 o 
  -3   8  10       46.88       62.22     23.70 o 
  -2   8  10       46.13       47.30     11.74 o 
  -1   8  10        0.29       -0.75      7.02 o 
   0   8  10      755.73      835.01     20.50 o 
   1   8  10      136.77      152.47     13.63 o 
   2   8  10       95.19      102.04     11.28 o 
   3   8  10      328.07      342.66     17.25 o 
   4   8  10      203.50      210.03     13.81 o 
   5   8  10       43.19       38.66      7.19 o 
   6   8  10      105.62       89.54     12.21 o 
   7   8  10       46.48       48.39     10.56 o 
   8   8  10        8.06       11.10      6.52 o 
   9   8  10       34.36       36.74     12.05 o 
  10   8  10        2.76        7.72     10.80 o 
  11   8  10        0.87       -0.18      9.84 o 
  12   8  10        3.58       11.20      9.50 o 
  -6   9  10        3.65        0.99      7.87 o 
  -5   9  10       36.06       32.58     17.65 o 
  -4   9  10       11.23       25.54     21.49 o 
  -3   9  10       18.08       21.09     11.37 o 
  -2   9  10        6.59       18.98      7.98 o 
  -1   9  10       49.48       48.47     13.01 o 
   0   9  10       17.29       10.11      4.28 o 
   1   9  10       44.60       45.96      8.01 o 
   2   9  10       71.18       65.47     10.40 o 
   3   9  10       15.18       23.75      6.56 o 
   4   9  10       42.37       42.76     12.40 o 
   5   9  10       25.36       30.82      7.90 o 
   6   9  10        0.86       14.08      7.89 o 
   7   9  10        2.86       14.72      9.06 o 
   8   9  10       11.28       -5.10      7.71 o 
   9   9  10       14.83       25.00     10.11 o 
  10   9  10        3.31       -2.07      8.45 o 
  11   9  10        1.73       21.77      9.42 o 
  -5  10  10        6.37        1.87      8.48 o 
  -4  10  10       16.84       23.38      9.02 o 
  -3  10  10       26.79       23.59      9.71 o 
  -2  10  10      117.60      119.75     21.45 o 
  -1  10  10      103.23      136.63     15.56 o 
   0  10  10       50.64       39.15      7.52 o 
   1  10  10      285.85      303.95     25.17 o 
   2  10  10       30.73       34.40      7.62 o 
   3  10  10       59.74       56.20      6.02 o 
   4  10  10      328.96      378.10     28.22 o 
   5  10  10        9.10       23.03      9.19 o 
   6  10  10       73.33      101.59     12.71 o 
   7  10  10       20.50       28.92      9.77 o 
   8  10  10        0.10       -2.60     10.92 o 
   9  10  10        0.75       12.10      9.39 o 
  10  10  10        0.01        2.68      9.17 o 
  11  10  10        0.58       -6.13      6.13 o 
  -5  11  10        6.43        1.23      6.66 o 
  -4  11  10        7.51        9.38      6.09 o 
  -3  11  10        0.94        7.26      7.84 o 
  -2  11  10       20.81       25.34     10.49 o 
  -1  11  10        0.01        1.09      8.88 o 
   0  11  10      189.34      138.97     14.17 o 
   1  11  10        5.76       10.02      4.69 o 
   2  11  10       63.22       60.96     10.54 o 
   3  11  10       30.32       28.90     16.18 o 
   4  11  10       16.23       11.77     10.52 o 
   5  11  10       20.72       17.95      8.10 o 
   6  11  10        6.45       28.92      9.72 o 
   7  11  10        0.14       14.67      9.54 o 
   8  11  10        9.72       10.83      9.84 o 
   9  11  10        0.28       -4.49      8.02 o 
  10  11  10        8.92        9.73      9.88 o 
  11  11  10        1.51        0.41      9.26 o 
  -4  12  10       16.69       15.20     12.10 o 
  -3  12  10        0.35       -6.86      6.86 o 
  -2  12  10        1.53        7.94      6.44 o 
  -1  12  10        0.03       -4.50      6.07 o 
   0  12  10       12.73       14.84      5.57 o 
   1  12  10        3.43        0.38      4.45 o 
   2  12  10       95.50      123.76     29.64 o 
   3  12  10        4.48       -6.97     11.31 o 
   4  12  10       17.21       24.76     16.18 o 
   5  12  10      134.04       84.85     25.06 o 
   6  12  10       11.98       15.98     13.74 o 
   7  12  10        4.33        0.89     17.48 o 
   8  12  10        2.29        9.28      7.72 o 
   9  12  10        0.11       -1.69      9.08 o 
  10  12  10        1.23        5.81     10.12 o 
  -3  13  10       14.81       20.51      9.07 o 
  -2  13  10       11.75       11.27      7.63 o 
  -1  13  10        5.71        8.71      7.84 o 
   0  13  10       13.30       11.07     14.08 o 
   1  13  10       11.60       12.90      6.22 o 
   2  13  10        0.01        5.78      8.60 o 
   3  13  10        6.36        7.44      6.39 o 
   4  13  10        1.00       44.70    162.39 o 
   5  13  10       10.79        3.48      9.39 o 
   6  13  10        4.48        7.80     12.50 o 
   7  13  10        0.06        3.33      9.19 o 
   8  13  10       10.32       18.94      9.79 o 
   9  13  10        9.30        3.92      9.48 o 
  -2  14  10       49.85       34.73     11.65 o 
  -1  14  10        6.81       12.10     14.37 o 
   0  14  10       54.94       63.01     27.94 o 
   1  14  10        2.04        1.14     16.06 o 
   2  14  10       19.89       36.52     11.60 o 
   3  14  10        4.30       21.53      7.73 o 
   4  14  10       15.79       18.76      9.78 o 
   5  14  10        7.44        8.16      9.23 o 
   6  14  10       13.34        9.62     11.99 o 
   7  14  10        0.00        6.82      9.80 o 
   8  14  10        6.86       11.83      7.10 o 
  -1  15  10       11.43       10.07     13.01 o 
   0  15  10        5.10       -3.62     11.09 o 
   1  15  10        2.38        8.47     12.61 o 
   2  15  10        6.82       15.06      6.28 o 
   3  15  10        4.28       -3.36      7.55 o 
   4  15  10       20.74       11.89     13.18 o 
   5  15  10        0.11       -0.76      9.24 o 
   6  15  10        8.32        6.32     10.71 o 
   7  15  10        2.10        7.69     10.16 o 
   1  16  10       10.40       13.80      6.56 o 
   2  16  10       21.39       24.59     10.50 o 
   3  16  10        0.61        4.77      8.34 o 
   4  16  10        0.96        9.66      7.23 o 
   5  16  10        0.62       11.40      7.40 o 
   1 -11  11       18.29        9.50     12.22 o 
   2 -11  11        2.69        8.37     12.67 o 
   3 -11  11        4.50       18.64     10.43 o 
   4 -11  11        4.56        6.90     12.10 o 
  -1 -10  11        0.01        1.72      7.58 o 
   0 -10  11        9.07       14.59     15.50 o 
   1 -10  11        1.96        7.47     11.54 o 
   2 -10  11        0.17        4.08      8.14 o 
   3 -10  11        1.33       21.91      9.57 o 
   4 -10  11        1.81       15.41      9.28 o 
   5 -10  11        1.74       12.80     10.42 o 
   6 -10  11        1.03        7.12      9.24 o 
  -2  -9  11        0.40       -0.98      7.51 o 
  -1  -9  11        5.55        8.08      9.50 o 
   0  -9  11        0.04       -5.35      6.91 o 
   1  -9  11       27.21       34.21     12.07 o 
   2  -9  11       12.79       21.64     11.43 o 
   3  -9  11       15.27       15.41      9.31 o 
   4  -9  11       11.87       16.46     13.63 o 
   5  -9  11        1.44        9.69      6.13 o 
   6  -9  11        0.28        1.27      8.79 o 
   7  -9  11       29.13       32.70     11.45 o 
  -3  -8  11        0.68        1.12      7.63 o 
  -2  -8  11        0.02        4.81      8.24 o 
  -1  -8  11        4.10       26.72      9.32 o 
   0  -8  11        0.77        2.30      6.90 o 
   1  -8  11        5.91       13.11      5.76 o 
   2  -8  11        0.00        6.75      7.29 o 
   3  -8  11        7.64        6.42     12.78 o 
   4  -8  11        4.40       -5.84     20.36 o 
   5  -8  11        0.89        1.93      7.83 o 
   6  -8  11       16.89       15.87      9.91 o 
   7  -8  11        1.58        7.68      9.77 o 
   8  -8  11        2.28       13.24      7.61 o 
   9  -8  11        0.22       34.28     16.40 o 
  -4  -7  11        4.62        2.38      9.18 o 
  -3  -7  11        0.58       -0.83     16.69 o 
  -2  -7  11        2.93        3.93     10.01 o 
  -1  -7  11        3.79        9.40     14.76 o 
   0  -7  11       28.61       23.98      9.18 o 
   1  -7  11       52.69       40.74      7.96 o 
   2  -7  11       78.99       76.28     10.14 o 
   3  -7  11       32.60       14.34     11.02 o 
   4  -7  11        2.74        3.63     11.48 o 
   5  -7  11        8.41       -2.39     16.01 o 
   6  -7  11        3.51        5.95      8.37 o 
   7  -7  11        0.08        4.28      8.16 o 
   8  -7  11       22.88       33.99     13.39 o 
   9  -7  11        3.17       -3.73     13.80 o 
  -5  -6  11        8.54       -5.82      9.10 o 
  -4  -6  11        1.12        5.99      9.78 o 
  -3  -6  11        0.07        3.05     19.12 o 
  -2  -6  11       10.39       18.70     14.20 o 
  -1  -6  11        6.23       28.21     19.46 o 
   0  -6  11       20.72       14.89      8.89 o 
   1  -6  11       18.80       21.01      8.09 o 
   2  -6  11      102.23      113.29     10.28 o 
   3  -6  11        0.14       -1.62      7.11 o 
   4  -6  11      114.47      113.19     12.90 o 
   5  -6  11        6.27        0.29     13.01 o 
   6  -6  11        2.24       12.81     13.91 o 
   7  -6  11        0.78        2.83      9.62 o 
   8  -6  11       73.51       75.23     23.19 o 
   9  -6  11        1.89        9.78      7.04 o 
  10  -6  11        3.37        1.00      9.37 o 
  -5  -5  11        2.10        4.71      9.36 o 
  -4  -5  11       11.81       24.17     10.86 o 
  -3  -5  11        0.59        3.49     15.10 o 
  -2  -5  11        9.86        3.69      5.35 o 
  -1  -5  11       35.68       50.68     17.93 o 
   0  -5  11        2.18       11.72     10.21 o 
   1  -5  11        2.39        7.91      5.77 o 
   2  -5  11       37.88       29.17      8.31 o 
   3  -5  11      415.26      435.10     23.93 o 
   4  -5  11       30.69       22.85      7.92 o 
   5  -5  11       31.08       34.88     14.77 o 
   6  -5  11       27.51        9.16     11.20 o 
   7  -5  11        3.33        3.16      8.14 o 
   8  -5  11       23.05       41.35     10.14 o 
   9  -5  11        7.09       19.45      9.53 o 
  10  -5  11        0.33       -9.95      9.95 o 
  11  -5  11        0.31       -0.38      8.94 o 
  -6  -4  11        0.09       -0.97     14.88 o 
  -5  -4  11        3.81        9.45     12.73 o 
  -4  -4  11       16.21       44.68     17.87 o 
  -3  -4  11        0.79        2.32      8.61 o 
  -2  -4  11        1.34        5.60      8.40 o 
  -1  -4  11        0.37       10.61     23.93 o 
   0  -4  11      108.39      119.99     22.29 o 
   1  -4  11      165.72      176.15     12.14 o 
   2  -4  11       18.65       12.80      5.54 o 
   3  -4  11      318.43      349.50     12.78 o 
   4  -4  11      246.03      258.20     14.83 o 
   5  -4  11        2.88       -8.82      9.50 o 
   6  -4  11        1.33       11.78      7.64 o 
   7  -4  11       67.31       82.35     29.02 o 
   8  -4  11       22.93       21.72     10.63 o 
   9  -4  11        8.27       24.44     11.13 o 
  10  -4  11        4.91        6.41      7.99 o 
  11  -4  11        7.29       13.28      8.71 o 
  -6  -3  11       16.25        6.67     13.12 o 
  -5  -3  11        6.68       -7.83      8.72 o 
  -4  -3  11        1.28       -7.92      7.92 o 
  -3  -3  11        0.82       -6.90      8.33 o 
  -2  -3  11       81.72       90.60     14.48 o 
  -1  -3  11      228.27      229.63     27.43 o 
   0  -3  11       71.85       66.32     10.25 o 
   1  -3  11       41.56       41.89      9.63 o 
   2  -3  11      130.44      120.57     14.68 o 
   3  -3  11       43.12       28.45      9.47 o 
   4  -3  11       16.52       10.86      4.67 o 
   5  -3  11       36.54       34.06      6.59 o 
   6  -3  11        0.61        6.19     14.88 o 
   7  -3  11        1.56        2.71      7.88 o 
   8  -3  11        0.48       -0.69      8.65 o 
   9  -3  11       26.40       33.92      8.74 o 
  10  -3  11       28.04       33.11      8.31 o 
  11  -3  11        5.86       24.49      8.82 o 
  -6  -2  11        4.12        9.97     11.31 o 
  -5  -2  11        1.53       -3.86      8.56 o 
  -4  -2  11       30.71       26.79     20.87 o 
  -3  -2  11        0.44       12.03     10.31 o 
  -2  -2  11        1.60        1.85      8.28 o 
  -1  -2  11      253.46      204.94     16.57 o 
   0  -2  11      289.36      315.95     15.84 o 
   1  -2  11       91.12       89.51     10.62 o 
   2  -2  11       14.24       13.64      7.08 o 
   3  -2  11       34.66       33.78      7.50 o 
   4  -2  11      626.85      604.82     22.99 o 
   5  -2  11       13.12       12.99      8.48 o 
   6  -2  11      170.72      194.46     35.52 o 
   7  -2  11        4.32       27.12     10.00 o 
   8  -2  11        0.13        4.58      5.73 o 
   9  -2  11       72.59       72.11     12.42 o 
  10  -2  11        0.29       -3.84     18.38 o 
  11  -2  11       10.97       -8.33      8.93 o 
  12  -2  11       11.50       14.25      9.83 o 
  -6  -1  11        1.49       -8.59      8.59 o 
  -5  -1  11        0.01       19.12     13.80 o 
  -4  -1  11       20.27       28.09     11.53 o 
  -3  -1  11       93.51      111.55     14.03 o 
  -2  -1  11      116.61      104.38     12.36 o 
  -1  -1  11       14.33       21.55     10.03 o 
   0  -1  11        6.77       -5.01      8.21 o 
   1  -1  11       76.16       67.54     16.29 o 
   2  -1  11      232.04      199.52     15.07 o 
   3  -1  11        0.00       18.74      5.77 o 
   4  -1  11       50.43       48.65     10.93 o 
   5  -1  11        3.90       -0.18      3.82 o 
   6  -1  11      135.09      143.32     20.03 o 
   7  -1  11       72.89       54.54     11.20 o 
   8  -1  11        7.51       -2.64      7.60 o 
   9  -1  11        4.11       -0.74      8.52 o 
  10  -1  11       13.87       58.87     18.16 o 
  11  -1  11        2.68       14.50      9.24 o 
  12  -1  11        2.95       22.90     11.36 o 
  -6   0  11        2.71       25.53     11.33 o 
  -5   0  11       29.22        2.97     11.43 o 
  -4   0  11        9.81       33.71     20.36 o 
  -3   0  11        3.36       25.05     11.38 o 
  -2   0  11        2.93       13.40      9.55 o 
  -1   0  11      136.39      142.16     19.49 o 
   0   0  11       85.58      101.60     17.03 o 
   1   0  11       62.95       68.34     19.23 o 
   2   0  11      575.01      581.54     19.77 o 
   3   0  11        4.43       18.62      5.73 o 
   4   0  11      129.87      135.57     14.96 o 
   5   0  11       82.46       89.88     11.58 o 
   6   0  11       34.87       26.38      6.82 o 
   7   0  11        0.00       -3.95      7.24 o 
   8   0  11        6.44       19.19     11.60 o 
   9   0  11        0.16       18.94      7.70 o 
  10   0  11       76.25       74.09     13.26 o 
  11   0  11        0.91       10.20      7.58 o 
  12   0  11       17.83       15.99     13.03 o 
  -7   1  11        2.30       11.43     14.14 o 
  -6   1  11        2.83       10.83     10.63 o 
  -5   1  11       31.95       16.93     10.32 o 
  -4   1  11        0.23       -7.01     16.06 o 
  -3   1  11        1.28       -1.13      8.88 o 
  -2   1  11       30.17       29.19     14.48 o 
  -1   1  11      372.51      365.56     24.46 o 
   0   1  11        9.24        0.43      8.82 o 
   1   1  11       55.99       54.41     10.78 o 
   2   1  11       16.60       25.63      7.04 o 
   3   1  11      107.03      126.35      8.25 o 
   4   1  11      101.65       98.44     10.75 o 
   5   1  11       95.51       97.97     10.45 o 
   6   1  11      160.16      157.73     12.39 o 
   7   1  11        1.33       -4.47      4.47 o 
   8   1  11      181.51      168.71     14.10 o 
   9   1  11       21.22       29.54     11.59 o 
  10   1  11        0.88       16.65      9.05 o 
  11   1  11        2.10       -0.24      8.25 o 
  12   1  11        1.06       -7.11      8.30 o 
  -7   2  11        0.37        4.18      9.80 o 
  -6   2  11        0.98       -5.95     13.41 o 
  -5   2  11        0.51       18.62     11.26 o 
  -4   2  11       57.55       58.44     14.06 o 
  -2   2  11       14.65       -4.58     10.35 o 
  -1   2  11      107.18      105.35     12.42 o 
   0   2  11        4.20       24.26     12.27 o 
   1   2  11       21.70       16.57      8.62 o 
   2   2  11        4.92        3.75      3.63 o 
   3   2  11        2.32        0.08      4.03 o 
   4   2  11       15.44       10.09      5.16 o 
   5   2  11        6.30        7.85      6.12 o 
   6   2  11        4.18        6.69      5.26 o 
   7   2  11       11.96       32.90     13.50 o 
   8   2  11       36.94       32.43      6.71 o 
   9   2  11       32.81       22.34      8.71 o 
  10   2  11        0.34       13.70      8.81 o 
  11   2  11       24.82       31.89     13.06 o 
  12   2  11        5.93        5.94      6.50 o 
  -6   3  11        0.34       20.54     10.69 o 
  -5   3  11        0.07        1.47     10.86 o 
  -4   3  11        6.95        6.43     15.78 o 
  -3   3  11       54.93       45.34     13.55 o 
  -2   3  11      190.43      194.34     15.11 o 
  -1   3  11        9.88       -2.47      7.75 o 
   0   3  11      290.92      274.94     18.89 o 
   1   3  11      150.01      142.07     20.03 o 
   2   3  11        0.29        9.24     10.03 o 
   3   3  11       25.83       16.83      5.72 o 
   4   3  11       15.31       24.98      6.19 o 
   5   3  11        4.73       13.73      5.59 o 
   6   3  11       46.42       53.13      8.72 o 
   7   3  11        0.04        2.74      4.80 o 
   8   3  11        0.73        1.38      4.35 o 
   9   3  11       29.43       18.18      6.93 o 
  10   3  11       10.31       18.85     11.43 o 
  11   3  11        2.72       26.65     11.09 o 
  12   3  11        7.13       11.65      9.07 o 
  -6   4  11        3.57       -5.20     10.75 o 
  -5   4  11        7.47        8.18     14.65 o 
  -4   4  11        8.42       16.33      8.34 o 
  -3   4  11       86.79       99.15     12.90 o 
  -2   4  11        1.91        4.25      8.18 o 
  -1   4  11       10.19       17.66      9.43 o 
   0   4  11       26.59       31.50     10.98 o 
   1   4  11        4.42       10.01     10.92 o 
   2   4  11        0.03        0.60      3.48 o 
   3   4  11       68.66       83.60     11.01 o 
   4   4  11        5.08        8.52      4.36 o 
   5   4  11        3.79       -0.42      3.37 o 
   6   4  11      169.98      163.02     11.59 o 
   7   4  11        6.86       13.68      5.62 o 
   8   4  11        4.99        1.67      3.54 o 
   9   4  11        0.87        4.59      4.28 o 
  10   4  11       37.27       33.72      8.20 o 
  11   4  11        0.89       -2.12     16.35 o 
  12   4  11        2.31       13.80     18.10 o 
  -6   5  11        0.07       -4.08      8.71 o 
  -5   5  11        6.11        3.00      8.65 o 
  -4   5  11       25.84       61.73     28.45 o 
  -3   5  11        0.81        3.18      8.22 o 
  -2   5  11        8.74        5.79     12.61 o 
  -1   5  11      165.44      160.86     16.63 o 
   0   5  11      225.49      241.89     18.62 o 
   1   5  11        9.59        9.14     13.86 o 
   2   5  11       97.55       91.97     12.88 o 
   3   5  11       14.00        8.14      4.13 o 
   4   5  11        8.40       11.36      6.65 o 
   5   5  11      105.36      126.45     16.21 o 
   6   5  11        2.91        9.57      5.02 o 
   7   5  11       22.65       20.46      6.14 o 
   8   5  11       11.98       10.92      6.39 o 
   9   5  11        3.01        5.68      4.98 o 
  10   5  11       10.49        9.05     10.08 o 
  11   5  11        0.08       12.78     16.18 o 
  12   5  11        3.10       -1.92     14.48 o 
  -6   6  11        2.43       10.90     11.01 o 
  -5   6  11        1.77       -1.83      8.78 o 
  -4   6  11        0.39       -5.84      8.34 o 
  -3   6  11       31.24       51.70     19.74 o 
  -2   6  11       51.27       38.01     14.54 o 
  -1   6  11       22.60       18.39      7.43 o 
   0   6  11      147.58      137.39     20.76 o 
   1   6  11      571.37      601.01     32.74 o 
   2   6  11       20.20       19.26      4.38 o 
   3   6  11        0.02        5.30      5.34 o 
   4   6  11        0.04       -0.69      4.61 o 
   5   6  11       82.31       86.51      9.50 o 
   6   6  11        9.73        7.40     12.25 o 
   7   6  11        2.31       -3.68      4.39 o 
   8   6  11       10.60       10.43      5.79 o 
   9   6  11        7.93       18.32      6.85 o 
  10   6  11       30.21       33.19      8.26 o 
  11   6  11        1.01       17.31     12.90 o 
  12   6  11        5.49        1.70      7.24 o 
  -6   7  11        0.00       -0.72      8.18 o 
  -5   7  11       23.76       30.62     15.39 o 
  -4   7  11        2.54       16.95     14.93 o 
  -3   7  11        0.04       -5.11      7.39 o 
  -2   7  11        0.01        3.88     11.65 o 
  -1   7  11       19.21        9.27      8.13 o 
   0   7  11       76.61      103.04     16.16 o 
   1   7  11       10.59       14.26      4.96 o 
   2   7  11        1.98        2.38      3.75 o 
   3   7  11       92.51       98.32      8.93 o 
   4   7  11        0.05        3.52      5.10 o 
   5   7  11      732.01      814.47     24.93 o 
   6   7  11      171.51      173.18     10.69 o 
   7   7  11        8.85        6.27      3.69 o 
   8   7  11        6.82        5.70     10.39 o 
   9   7  11        6.22        8.57      9.72 o 
  10   7  11        2.68        5.53      8.16 o 
  11   7  11        2.02        2.61     10.69 o 
  12   7  11        6.01        2.04     14.14 o 
  -5   8  11        0.55        1.02      5.50 o 
  -4   8  11        6.26        5.43     10.12 o 
  -3   8  11        0.00        7.43      7.84 o 
  -2   8  11        2.26       13.02     12.50 o 
  -1   8  11      106.74       94.45     12.95 o 
   0   8  11       54.48       39.60     19.17 o 
   1   8  11        1.48        2.52      5.71 o 
   2   8  11       46.63       50.73      8.86 o 
   3   8  11        1.83        1.96      5.48 o 
   4   8  11       27.14       29.89      7.15 o 
   5   8  11       30.52       27.83      6.51 o 
   6   8  11       10.36        6.69      6.05 o 
   7   8  11        3.77        9.47      8.22 o 
   8   8  11        0.04        4.47      4.69 o 
   9   8  11       31.32       24.10     10.41 o 
  10   8  11        6.99        3.59      6.58 o 
  11   8  11        3.37        6.07     11.71 o 
  12   8  11        0.12       30.32     17.31 o 
  -5   9  11        0.06       12.68      8.72 o 
  -4   9  11        5.80        2.31     13.58 o 
  -3   9  11        1.99       -7.68      7.68 o 
  -2   9  11        0.98        9.70     17.48 o 
  -1   9  11       20.67       12.06      5.98 o 
   0   9  11       45.75       34.27     12.08 o 
   1   9  11       44.86       36.31      7.34 o 
   2   9  11        2.31        5.81      4.68 o 
   3   9  11      140.79      148.71     16.73 o 
   4   9  11      159.49      145.23      9.36 o 
   5   9  11       13.33        8.31      7.77 o 
   6   9  11        7.82       13.75     21.27 o 
   7   9  11        0.14       29.53     13.46 o 
   8   9  11       55.40       50.08      9.00 o 
   9   9  11        0.29        2.97      8.37 o 
  10   9  11        6.59        3.67     20.14 o 
  11   9  11        1.69       15.50     11.84 o 
  -5  10  11        5.54       11.68      8.68 o 
  -4  10  11        0.08       -7.31      8.10 o 
  -3  10  11        2.65       -1.39     10.07 o 
  -2  10  11        4.99       11.37      8.03 o 
  -1  10  11        7.91        1.82      6.34 o 
   0  10  11       27.49       14.33     18.27 o 
   1  10  11       12.45       14.86      5.18 o 
   2  10  11       23.94       38.35     10.71 o 
   3  10  11       15.66       20.70      5.93 o 
   4  10  11       76.04       46.96     13.84 o 
   5  10  11       19.88       18.52      9.67 o 
   6  10  11       45.01       43.07     12.68 o 
   7  10  11        9.67       29.66     10.16 o 
   8  10  11        8.79        3.34     16.18 o 
   9  10  11        6.00       22.38     19.80 o 
  10  10  11        0.54       -3.40     12.84 o 
  11  10  11        2.76        5.86      8.17 o 
  -4  11  11       18.23       -5.79      7.99 o 
  -3  11  11        0.87       -5.96      7.92 o 
  -2  11  11       81.83       76.51     12.14 o 
  -1  11  11      114.31      111.84     11.75 o 
   0  11  11        0.15        4.82      5.59 o 
   1  11  11      163.42      146.22     19.02 o 
   2  11  11        3.25        6.75      4.98 o 
   3  11  11       53.72       23.30     11.43 o 
   4  11  11       10.57       18.93      9.23 o 
   5  11  11       20.72       11.14      8.48 o 
   6  11  11        4.71       14.14      9.31 o 
   7  11  11        3.34       15.24      9.29 o 
   8  11  11        2.41       -8.13      8.13 o 
   9  11  11        0.15        4.96      8.08 o 
  10  11  11        1.73        5.30      8.95 o 
  -3  12  11        5.36       15.47      9.46 o 
  -2  12  11       13.60       16.10      9.50 o 
  -1  12  11        0.29       -3.52     11.14 o 
   0  12  11        0.42       16.77      6.68 o 
   1  12  11        2.77       10.51      7.54 o 
   2  12  11        3.74       -1.12      7.86 o 
   3  12  11       11.76        7.73      7.42 o 
   4  12  11        0.19        6.00     10.07 o 
   5  12  11        3.93       -2.13      7.34 o 
   6  12  11        0.36        5.72     12.39 o 
   7  12  11        7.77       10.82     13.18 o 
   8  12  11       17.70       24.95     12.97 o 
   9  12  11        1.67       -1.30      8.71 o 
  10  12  11        0.08       27.67     20.53 o 
  -2  13  11        7.61       24.23     12.03 o 
  -1  13  11        7.07       17.53     13.12 o 
   0  13  11        0.19       -5.20     11.99 o 
   1  13  11      125.52       65.39     19.80 o 
   2  13  11        3.12       -0.73      4.44 o 
   3  13  11        5.53        6.20      6.45 o 
   4  13  11        5.75        6.65      8.71 o 
   5  13  11       18.96       44.01     16.29 o 
   6  13  11       38.85       32.40     20.25 o 
   7  13  11       20.93       37.72     12.87 o 
   8  13  11        5.47        8.07      7.74 o 
   9  13  11        5.10       19.61      7.91 o 
  -1  14  11        0.03       -5.43     11.77 o 
   0  14  11        1.57       15.39     16.52 o 
   1  14  11        1.08      -12.78     12.78 o 
   2  14  11       83.66       71.33     34.33 o 
   3  14  11        0.70        5.81      6.77 o 
   4  14  11       12.03       22.05      9.16 o 
   5  14  11       19.79       26.79      9.67 o 
   6  14  11        3.35        2.88     14.08 o 
   7  14  11       15.93       18.45     12.84 o 
   8  14  11        7.27       13.10      8.99 o 
   0  15  11        0.60        1.47     11.65 o 
   1  15  11        3.66        3.62     12.67 o 
   2  15  11        0.27       29.30     14.48 o 
   3  15  11        3.03        0.66      3.20 o 
   4  15  11       16.50       33.89     10.99 o 
   5  15  11        0.14      -14.42     14.42 o 
   6  15  11        0.94       10.63     13.01 o 
   2 -10  12       11.51       36.09     15.84 o 
   3 -10  12        0.52      -11.43     11.43 o 
   4 -10  12       10.33       16.13      9.81 o 
  -1  -9  12        1.63       -1.31      7.52 o 
   0  -9  12        1.66        5.07      8.20 o 
   1  -9  12       22.60       53.62     20.93 o 
   2  -9  12        6.54       13.01     14.59 o 
   3  -9  12        1.60       -6.62      7.58 o 
   4  -9  12        0.39       -4.55      7.34 o 
   5  -9  12        0.28       11.31     16.69 o 
   6  -9  12        5.40       13.44      9.81 o 
  -2  -8  12        7.88       10.59      9.03 o 
  -1  -8  12        1.25       -0.42     18.44 o 
   0  -8  12       68.28       83.55     23.42 o 
   1  -8  12       46.56       49.66     20.48 o 
   2  -8  12        5.73        8.45     11.99 o 
   3  -8  12        0.01        1.44      8.08 o 
   4  -8  12        0.19        3.10     16.01 o 
   5  -8  12        0.42       10.99     11.37 o 
   6  -8  12        0.05        9.67     16.29 o 
   7  -8  12        0.07        2.51      9.96 o 
   8  -8  12        0.22       -2.83     18.04 o 
  -3  -7  12        0.36        3.86      8.94 o 
  -2  -7  12        0.82        1.81      9.08 o 
  -1  -7  12        0.12        5.30      8.82 o 
   0  -7  12       47.58       47.59     14.31 o 
   1  -7  12       51.26       46.61     14.71 o 
   2  -7  12       26.86       17.26      7.67 o 
   3  -7  12        2.87        8.61      7.76 o 
   4  -7  12        4.08        9.58      8.31 o 
   5  -7  12        9.03        1.49      6.44 o 
   6  -7  12        2.62       12.54     10.92 o 
   7  -7  12        0.11       15.77      9.07 o 
   8  -7  12        0.22       -5.68      8.87 o 
   9  -7  12        0.42        4.19      7.69 o 
  -3  -6  12        0.61        5.85     11.88 o 
  -2  -6  12        8.80       -3.27      8.24 o 
  -1  -6  12       17.50       31.76     10.69 o 
   0  -6  12        8.65        2.79     23.25 o 
   1  -6  12       12.08       23.07     14.37 o 
   2  -6  12      211.13      227.57     20.46 o 
   3  -6  12       35.22       45.96      8.90 o 
   4  -6  12        0.35       19.92      9.14 o 
   5  -6  12        7.33       12.08     11.14 o 
   6  -6  12        0.35        8.02      6.20 o 
   7  -6  12       25.23       24.65     11.39 o 
   8  -6  12        0.04       -9.45     14.48 o 
   9  -6  12        5.27       11.08     19.29 o 
  -4  -5  12        0.00        5.33      9.29 o 
  -3  -5  12       17.48       27.47     34.96 o 
  -2  -5  12        0.06        4.18      8.81 o 
  -1  -5  12        5.72        7.54      8.60 o 
   0  -5  12        6.63       -3.71      7.86 o 
   1  -5  12       25.31       34.64     10.41 o 
   2  -5  12        2.68        4.27      5.47 o 
   3  -5  12       15.46       13.19      6.01 o 
   4  -5  12        1.98        3.65      4.82 o 
   5  -5  12       46.87       28.73     12.33 o 
   6  -5  12        9.73       14.37      9.28 o 
   7  -5  12        0.08       -2.38     23.76 o 
   8  -5  12        0.47       -5.23      8.04 o 
   9  -5  12        6.28        9.91      8.46 o 
  10  -5  12       15.02       20.45     10.90 o 
  -5  -4  12        1.17       12.59     10.68 o 
  -4  -4  12       16.50       18.02     10.69 o 
  -3  -4  12        2.76       -7.01     12.10 o 
  -2  -4  12        3.63       -0.18      8.47 o 
  -1  -4  12        0.63       -1.13     18.44 o 
   0  -4  12       17.06       12.40     10.07 o 
   1  -4  12       14.63       15.64      9.44 o 
   2  -4  12       53.14       54.75     10.21 o 
   3  -4  12      180.98      186.64     14.26 o 
   4  -4  12        7.72       10.38      9.61 o 
   5  -4  12      430.54      405.44    419.13 o 
   6  -4  12        9.88        6.95      8.69 o 
   7  -4  12        7.68       21.24     10.10 o 
   8  -4  12        1.01        9.50      7.92 o 
   9  -4  12        5.98       17.94     10.88 o 
  10  -4  12        0.20        7.08     20.19 o 
  11  -4  12        2.23        5.54     14.82 o 
  -5  -3  12        0.86       17.60     10.54 o 
  -4  -3  12       10.47       13.23      9.63 o 
  -3  -3  12        3.93       -9.21      9.21 o 
  -2  -3  12       16.79        1.55     10.52 o 
  -1  -3  12       94.38       77.20     17.48 o 
   0  -3  12        0.05        1.02      7.96 o 
   1  -3  12       53.12       58.98     12.39 o 
   2  -3  12       54.23       41.00      8.25 o 
   3  -3  12       16.49        9.65      6.31 o 
   4  -3  12       13.49        8.55      5.45 o 
   5  -3  12        1.68        1.44      8.69 o 
   6  -3  12        4.21        9.66      8.71 o 
   7  -3  12        0.12        3.06      8.42 o 
   8  -3  12       27.45        3.85      9.21 o 
   9  -3  12        7.18        2.72      6.32 o 
  10  -3  12        0.61        6.02      9.96 o 
  11  -3  12       17.56       29.06     14.31 o 
  -5  -2  12        5.32       11.81     13.29 o 
  -4  -2  12        3.43       10.62      9.89 o 
  -3  -2  12       18.43        9.35     13.12 o 
  -2  -2  12       15.79       43.21     13.96 o 
  -1  -2  12       11.35       28.22     11.62 o 
   0  -2  12      143.56      165.99     28.56 o 
   1  -2  12      150.69      160.85     17.36 o 
   2  -2  12      105.69       95.48      9.62 o 
   3  -2  12       15.42       15.56      6.63 o 
   4  -2  12      177.18      218.70     34.08 o 
   5  -2  12       38.43       37.53      7.49 o 
   6  -2  12        0.64       -4.57      9.50 o 
   7  -2  12        6.49        8.03      4.71 o 
   8  -2  12        5.52        8.16      7.09 o 
   9  -2  12        0.41       -6.51      6.99 o 
  10  -2  12        3.55        2.61     15.22 o 
  11  -2  12        6.15       -2.83      8.92 o 
  -5  -1  12        0.34       17.99     11.20 o 
  -4  -1  12        3.85       -8.48      8.48 o 
  -3  -1  12        3.60        0.31     13.18 o 
  -2  -1  12       95.84      101.08     17.82 o 
  -1  -1  12       29.55       32.98     15.50 o 
   1  -1  12       10.17        3.62      9.39 o 
   2  -1  12        0.07        3.38      4.22 o 
   3  -1  12       50.98       35.11      6.65 o 
   4  -1  12       14.77        0.62      4.49 o 
   5  -1  12        0.59       -0.07      4.39 o 
   6  -1  12       29.28       15.18      6.77 o 
   7  -1  12       57.09       57.30     16.23 o 
   8  -1  12        7.14        9.76      8.19 o 
   9  -1  12       59.26       71.13     13.54 o 
  10  -1  12        2.28       -5.21      8.65 o 
  11  -1  12        0.37       23.81     10.51 o 
  12  -1  12       13.64       14.73     10.87 o 
  -6   0  12        3.92       13.17     21.27 o 
  -5   0  12       10.61       28.62     22.68 o 
  -4   0  12       55.97       49.70     11.59 o 
  -3   0  12       29.28       42.67     13.84 o 
  -2   0  12       24.39       19.47     10.67 o 
  -1   0  12        0.92       15.50     10.55 o 
   0   0  12      403.39      429.03     23.92 o 
   1   0  12      157.67      173.40     12.21 o 
   2   0  12      195.02      205.43     14.15 o 
   3   0  12      177.28      161.82     13.64 o 
   4   0  12       29.87       32.25      7.63 o 
   5   0  12      124.88      113.81     15.17 o 
   6   0  12       54.77       49.55      7.52 o 
   7   0  12       23.75       25.59      7.70 o 
   8   0  12       28.22       32.54     23.36 o 
   9   0  12        7.42       14.64     19.29 o 
  10   0  12        7.53        3.53      7.71 o 
  11   0  12        7.52       10.14     10.52 o 
  12   0  12        5.09       -3.92     10.18 o 
  -6   1  12        0.42        5.92      9.39 o 
  -5   1  12       11.74        4.66     10.15 o 
  -4   1  12       29.20        1.24     12.33 o 
  -3   1  12       11.57       12.61     10.32 o 
  -2   1  12      364.38      465.62    472.75 o 
  -1   1  12       13.86       39.59     21.10 o 
   0   1  12        3.55       -0.60     17.31 o 
   1   1  12      128.22       96.09     15.16 o 
   2   1  12       49.26       47.57      9.66 o 
   3   1  12       38.37       38.02      7.71 o 
   4   1  12       24.47       18.63      6.70 o 
   5   1  12       99.57      101.24     12.88 o 
   6   1  12       56.12       51.83      7.67 o 
   7   1  12        7.60       10.56      8.79 o 
   8   1  12       34.44       40.62     11.96 o 
   9   1  12        0.00       -0.27      8.71 o 
  10   1  12       14.33       27.93     11.02 o 
  11   1  12       17.02       14.16      9.31 o 
  12   1  12       14.24       12.86     12.78 o 
  -6   2  12        2.66       -2.58     11.99 o 
  -5   2  12       14.72       15.91     11.57 o 
  -4   2  12        7.46       21.87     13.85 o 
  -3   2  12       34.55       11.20     14.25 o 
  -2   2  12        3.21       -8.68      8.68 o 
  -1   2  12        5.16       -3.88      8.50 o 
   0   2  12       11.37        3.89      6.59 o 
   1   2  12       29.51       45.79      9.83 o 
   2   2  12       38.75       53.61     12.05 o 
   3   2  12       87.77       83.64      7.10 o 
   4   2  12        0.39        2.68      4.35 o 
   5   2  12        1.36       -0.94      7.71 o 
   6   2  12        8.78        9.50      5.30 o 
   7   2  12        4.05        5.70      8.25 o 
   8   2  12       20.90       15.56      8.33 o 
   9   2  12       14.46        4.31      7.52 o 
  10   2  12        6.57        3.19      6.26 o 
  11   2  12        3.39        1.61      7.77 o 
  12   2  12        5.70       20.48      7.55 o 
  -6   3  12        0.74       12.03     10.74 o 
  -5   3  12        2.94       16.40     13.24 o 
  -4   3  12        0.44       11.53     13.41 o 
  -3   3  12       16.76       20.53     12.41 o 
  -2   3  12       89.16       73.52     30.37 o 
  -1   3  12        8.18       30.65     11.24 o 
   0   3  12      219.30      214.70     14.02 o 
   1   3  12       24.16       22.85      9.50 o 
   2   3  12       77.09       70.28     17.16 o 
   3   3  12        6.63        3.33      3.22 o 
   4   3  12       15.13       12.04      8.84 o 
   5   3  12       43.79       26.04      6.54 o 
   6   3  12       20.97       19.77      7.97 o 
   7   3  12       65.42       60.41      8.21 o 
   8   3  12        2.30       11.50      5.75 o 
   9   3  12        2.19       -1.00      4.26 o 
  10   3  12       18.17        5.30      5.83 o 
  11   3  12       14.23       12.03      9.24 o 
  12   3  12        2.99       11.99     15.50 o 
  -6   4  12       25.71       23.98     14.25 o 
  -5   4  12        1.40        2.30     15.72 o 
  -4   4  12        2.91       15.84     10.01 o 
  -3   4  12       36.65       41.82     15.40 o 
  -2   4  12       22.91        8.94     13.12 o 
  -1   4  12      111.96       84.96     21.00 o 
   0   4  12       45.54       31.64     14.71 o 
   1   4  12      124.04      127.89     23.03 o 
   2   4  12       56.90       65.07     12.27 o 
   3   4  12        0.03       -1.14      3.73 o 
   4   4  12      104.86       91.05      9.84 o 
   5   4  12        4.27        5.42      5.57 o 
   6   4  12      143.95      114.16     13.78 o 
   7   4  12       41.06       44.60      8.27 o 
   8   4  12       40.69       40.79     13.03 o 
   9   4  12        0.47        4.62      6.07 o 
  10   4  12        0.56        1.25     15.78 o 
  11   4  12        5.42        5.16      7.80 o 
  12   4  12        0.02       25.68     20.59 o 
  -5   5  12        6.55        1.98     13.74 o 
  -4   5  12       28.60       21.51      6.66 o 
  -3   5  12        0.07       11.47      9.03 o 
  -2   5  12       94.85       86.71     17.54 o 
  -1   5  12        7.43       15.02      9.05 o 
   0   5  12       26.25       36.35     11.02 o 
   1   5  12       26.46       33.17      8.17 o 
   2   5  12       16.16       11.56      6.50 o 
   3   5  12        9.11        8.14      3.83 o 
   4   5  12       16.57       21.58      5.89 o 
   5   5  12      106.20      104.56     13.99 o 
   6   5  12        1.31        5.39      4.98 o 
   7   5  12       12.95       23.85      9.44 o 
   8   5  12        7.43       10.23      5.30 o 
   9   5  12        5.72        7.27      9.14 o 
  10   5  12        7.17        2.09      4.77 o 
  11   5  12       19.09       47.51     21.95 o 
  12   5  12        1.58        4.64     14.93 o 
  -5   6  12        2.46       -0.72      7.89 o 
  -4   6  12        1.82        5.56      9.33 o 
  -3   6  12       22.20       22.60      8.49 o 
  -2   6  12        8.37       11.05      9.72 o 
  -1   6  12      132.62      178.79     20.11 o 
   0   6  12       43.96       50.08     13.69 o 
   1   6  12       44.08       52.60     10.94 o 
   2   6  12        8.80       15.73      4.91 o 
   3   6  12       37.10       37.41      7.06 o 
   4   6  12        3.98        1.77      6.65 o 
   5   6  12        5.56       10.61      4.63 o 
   6   6  12      216.88      208.31     10.91 o 
   7   6  12        2.97        5.70      5.04 o 
   8   6  12       28.62       36.29      8.48 o 
   9   6  12        6.43       11.08      6.93 o 
  10   6  12       20.75       18.40      5.83 o 
  11   6  12        0.75       -1.36     12.10 o 
  12   6  12        0.04      -13.58     13.58 o 
  -5   7  12        0.63       15.80      9.04 o 
  -4   7  12        0.58       -0.68      8.95 o 
  -3   7  12        0.90        4.80      8.26 o 
  -2   7  12       32.39       20.42      9.23 o 
  -1   7  12        5.51       15.45      8.03 o 
   0   7  12        0.16        4.53      9.96 o 
   1   7  12       60.75       59.28     10.11 o 
   2   7  12       21.22       14.53      6.25 o 
   3   7  12        0.00       -1.61      6.15 o 
   4   7  12       25.84       17.75      8.03 o 
   5   7  12      161.16      168.05     13.17 o 
   6   7  12        7.79       -2.54     12.47 o 
   7   7  12       78.90       57.62     10.22 o 
   8   7  12        0.16       -1.26      4.60 o 
   9   7  12        4.36        7.99     10.75 o 
  10   7  12        0.03        4.14      7.61 o 
  11   7  12        0.33       20.02     14.14 o 
  12   7  12        7.19        3.96     13.69 o 
  -5   8  12        0.09       -7.51      8.33 o 
  -4   8  12        0.18       11.87      9.62 o 
  -3   8  12        0.85       18.57      7.74 o 
  -2   8  12        1.07        0.98      6.96 o 
  -1   8  12       20.73       24.35      8.84 o 
   0   8  12       83.80       85.69     13.91 o 
   1   8  12        0.90       -0.11      7.13 o 
   2   8  12      165.84      162.16     24.73 o 
   3   8  12       21.74       28.83      6.84 o 
   4   8  12      190.54      172.29     12.85 o 
   5   8  12        3.15       10.90      6.30 o 
   6   8  12        1.56        2.62      5.02 o 
   7   8  12        0.90        3.55      6.79 o 
   8   8  12       64.53       62.73     12.29 o 
   9   8  12        8.61        6.77      5.43 o 
  10   8  12        7.65        5.29     12.73 o 
  11   8  12        5.43        1.49      9.08 o 
  -4   9  12        0.64       -3.16     14.25 o 
  -3   9  12        0.65        3.23      6.55 o 
  -2   9  12        1.03       -3.42      7.44 o 
  -1   9  12        7.98        3.27      8.04 o 
   0   9  12       11.42        8.81      6.49 o 
   1   9  12        6.55        3.28      8.48 o 
   2   9  12       33.83       39.06      7.81 o 
   3   9  12       82.70       96.50      8.82 o 
   4   9  12       66.06       68.77     11.82 o 
   5   9  12       13.95        9.02      6.78 o 
   6   9  12        0.26        3.36      6.74 o 
   7   9  12       11.52        9.54     14.93 o 
   8   9  12       33.30       19.19      7.53 o 
   9   9  12        0.07       -4.51     10.41 o 
  10   9  12       10.35       10.04      8.82 o 
  11   9  12        0.91        0.88     16.63 o 
  -4  10  12       21.13       25.51     10.78 o 
  -3  10  12        3.10       -6.31      8.03 o 
  -2  10  12       15.66        7.62      7.09 o 
  -1  10  12       20.91       21.10      8.95 o 
   0  10  12       18.16       14.71     11.54 o 
   1  10  12       12.36       23.23      8.60 o 
   2  10  12        8.12        6.98      5.65 o 
   3  10  12        6.66        8.39      5.55 o 
   4  10  12       24.71       28.71      9.71 o 
   5  10  12        7.45        8.01      8.31 o 
   6  10  12       15.91       16.13     11.31 o 
   7  10  12        1.06        4.90      7.92 o 
   8  10  12        0.29        9.23      7.70 o 
   9  10  12       22.84       14.54      8.22 o 
  10  10  12        4.28       18.85     10.92 o 
  -3  11  12        0.17       -2.63      6.96 o 
  -2  11  12        0.86        6.18      8.18 o 
  -1  11  12       20.13       15.54     14.31 o 
   0  11  12       51.45       41.53     11.09 o 
   1  11  12       22.50       16.80      7.28 o 
   2  11  12        9.84       11.89      5.12 o 
   3  11  12        3.58       11.44      6.56 o 
   4  11  12        0.12       -0.79      7.09 o 
   5  11  12        0.51       23.98     11.02 o 
   6  11  12        8.68        5.07      7.88 o 
   7  11  12        4.69       15.40      6.58 o 
   8  11  12       10.33       13.66      7.61 o 
   9  11  12        5.48       -0.01     11.03 o 
  10  11  12       11.83       15.64     12.39 o 
  -2  12  12        0.47       12.44      9.83 o 
  -1  12  12       54.62       62.80     19.70 o 
   0  12  12       30.20       29.28      9.06 o 
   1  12  12        5.84       10.42     15.67 o 
   2  12  12        0.43        3.10      7.58 o 
   3  12  12        0.98        4.64      8.37 o 
   4  12  12       10.52       -0.34      8.03 o 
   5  12  12        0.03        1.26      7.79 o 
   6  12  12        0.28       -7.39      7.39 o 
   7  12  12        0.01        7.78     14.42 o 
   8  12  12        2.42        6.15      9.35 o 
   9  12  12        0.06       -3.25      8.62 o 
  -1  13  12       20.02       27.83     16.29 o 
   0  13  12       33.91       35.86     15.16 o 
   1  13  12       44.91       32.24     16.29 o 
   2  13  12       12.44        6.34     14.25 o 
   3  13  12       13.21       18.77      8.79 o 
   4  13  12       45.02       30.94      7.26 o 
   5  13  12        0.28        7.35     11.88 o 
   6  13  12        2.78        5.41      7.26 o 
   7  13  12        1.65       -3.19      8.27 o 
   8  13  12        0.51       12.62      6.94 o 
   0  14  12       31.61       47.06     17.87 o 
   1  14  12        3.83        8.26     13.69 o 
   2  14  12        3.48       35.30     15.95 o 
   3  14  12        7.46        3.68     12.90 o 
   4  14  12       14.66       30.26     14.25 o 
   5  14  12        0.07        6.18      9.26 o 
   6  14  12        7.05        4.71      8.97 o 
   7  14  12        2.01        4.23      9.28 o 
   2  15  12        8.73       27.49     15.95 o 
   3  15  12        5.67       -1.70     12.44 o 
   4  15  12        7.83        2.37      7.84 o 
   5  15  12        0.33       10.97      9.21 o 
   3  -9  13        1.02       29.07     14.71 o 
   0  -8  13       31.77       41.20     13.41 o 
   1  -8  13        1.10       12.78     13.80 o 
   2  -8  13       29.07       47.63     17.42 o 
   3  -8  13        2.32       10.86     14.59 o 
   4  -8  13        2.36      -12.67     12.67 o 
   5  -8  13        1.64        6.40      9.65 o 
   6  -8  13        8.85       18.76     11.08 o 
  -1  -7  13        0.14        0.65      8.61 o 
   0  -7  13       13.87        4.20      8.69 o 
   1  -7  13        0.30       17.11      6.47 o 
   2  -7  13       12.27       16.29     14.82 o 
   3  -7  13        5.86       33.71     19.23 o 
   4  -7  13        6.26        6.70     13.69 o 
   5  -7  13       18.88       26.99      9.92 o 
   6  -7  13        0.12       -0.80      5.84 o 
   7  -7  13       11.92        2.22     11.65 o 
   8  -7  13       21.77       24.49     11.05 o 
  -2  -6  13        1.67       -0.23      8.18 o 
  -1  -6  13        0.24        6.16      9.87 o 
   0  -6  13        0.68        9.75      9.15 o 
   1  -6  13        6.79       12.21     13.29 o 
   2  -6  13        0.47        2.62      6.80 o 
   3  -6  13       12.59       18.33     13.80 o 
   4  -6  13        7.56        9.50      9.67 o 
   5  -6  13       30.46       23.49      8.48 o 
   6  -6  13        1.24       13.49      8.96 o 
   7  -6  13       11.38        1.16     10.63 o 
   8  -6  13        6.74        5.04     10.46 o 
   9  -6  13        1.70       18.10     16.74 o 
  -3  -5  13        0.08        1.75     17.65 o 
  -2  -5  13        3.97       19.68     11.06 o 
  -1  -5  13        0.63       -8.02      8.02 o 
   0  -5  13       32.44       31.28     27.15 o 
   1  -5  13        0.03       -7.42      7.42 o 
   2  -5  13        0.05       -4.97      6.41 o 
   3  -5  13       29.58        7.13      7.52 o 
   4  -5  13        0.74       -6.02      6.97 o 
   5  -5  13      106.20       93.80     31.22 o 
   6  -5  13        3.01       11.77      9.77 o 
   7  -5  13        5.88       -0.70      8.37 o 
   8  -5  13       13.86       17.74     10.56 o 
   9  -5  13       18.32       32.36     11.30 o 
  -3  -4  13        0.16       -2.31      9.41 o 
  -2  -4  13        1.49       -6.88      8.08 o 
  -1  -4  13        1.54        3.69     18.16 o 
   0  -4  13       34.36       55.91     25.11 o 
   1  -4  13       22.07       25.88     11.16 o 
   2  -4  13        0.03        2.83      7.28 o 
   3  -4  13       17.94       19.36     12.79 o 
   4  -4  13       43.67       50.35     13.33 o 
   5  -4  13       20.24       26.86     11.07 o 
   6  -4  13        3.40        4.83      7.92 o 
   7  -4  13        0.02        7.34      9.17 o 
   8  -4  13        2.40       12.13      9.82 o 
   9  -4  13        8.87       17.77      9.16 o 
  10  -4  13        0.20       10.44     14.31 o 
  -4  -3  13        6.79       -1.18      9.53 o 
  -3  -3  13        0.13        6.19      9.50 o 
  -2  -3  13        1.67       -3.96      9.50 o 
  -1  -3  13       10.61       20.56      8.60 o 
   0  -3  13       10.67       18.16     10.43 o 
   1  -3  13       12.41       23.70      9.90 o 
   2  -3  13        7.45       13.27      9.07 o 
   3  -3  13       26.66       30.20      8.08 o 
   4  -3  13      188.45      229.39     23.60 o 
   5  -3  13       27.09        7.92     17.53 o 
   6  -3  13      106.24      152.63     19.27 o 
   7  -3  13       67.60       95.46     13.18 o 
   8  -3  13       14.00       26.46     10.36 o 
   9  -3  13        0.08        3.84     24.77 o 
  10  -3  13       44.09       37.13     11.35 o 
  -4  -2  13        0.02        0.01      9.36 o 
  -3  -2  13        1.50        7.27      9.64 o 
  -2  -2  13        5.11       10.39     10.06 o 
  -1  -2  13        1.23       12.49     10.19 o 
   0  -2  13        8.02       13.52      9.64 o 
   1  -2  13        6.85       -0.71     15.27 o 
   2  -2  13       14.79       -4.30      9.16 o 
   3  -2  13       50.94       41.22     10.71 o 
   4  -2  13      106.01      108.03     13.33 o 
   5  -2  13        0.13        1.25      4.28 o 
   6  -2  13        2.29        5.47      5.96 o 
   7  -2  13       27.00       51.53     10.32 o 
   8  -2  13        2.63       -0.96      4.24 o 
   9  -2  13        5.77        6.35      6.95 o 
  10  -2  13        2.18       -5.45      8.63 o 
  11  -2  13        6.40       -0.70     27.89 o 
  -4  -1  13        3.71       24.90     10.65 o 
  -3  -1  13        1.88        3.44      9.60 o 
  -2  -1  13       40.24       53.82     10.10 o 
  -1  -1  13       14.88       37.65     12.95 o 
   0  -1  13        6.11       13.77      9.32 o 
   1  -1  13        1.19        5.77      9.62 o 
   2  -1  13        6.25      -12.56     12.56 o 
   3  -1  13       11.53       12.88      7.63 o 
   4  -1  13       25.10       16.01      6.17 o 
   5  -1  13       18.86        6.29      5.34 o 
   6  -1  13        6.35        5.42      4.24 o 
   7  -1  13        3.49        7.45      9.16 o 
   8  -1  13       43.86       39.73     20.19 o 
   9  -1  13       19.21        3.67      8.97 o 
  10  -1  13        3.36        5.57     14.54 o 
  11  -1  13        0.01        2.61      9.04 o 
  -5   0  13        0.28       16.52     16.74 o 
  -4   0  13        0.18       -8.76      8.76 o 
  -3   0  13        1.93       21.05     10.43 o 
  -2   0  13       72.14       83.83     21.15 o 
  -1   0  13       11.91       15.05     10.92 o 
   0   0  13       16.86       13.77     10.58 o 
   1   0  13       47.67       51.51     12.79 o 
   2   0  13       11.70       15.13     11.70 o 
   3   0  13        2.30        0.22      5.70 o 
   4   0  13        1.02        2.66      4.91 o 
   5   0  13       11.02        6.57      8.24 o 
   6   0  13       15.62       14.01      6.42 o 
   7   0  13        0.82        7.68      7.62 o 
   8   0  13        0.71        1.03      8.78 o 
   9   0  13       21.45       21.98     11.20 o 
  10   0  13        4.98       11.12      9.66 o 
  11   0  13        6.47        9.26     22.23 o 
  -5   1  13        3.08       -4.96     29.36 o 
  -4   1  13       77.58       97.51     62.11 o 
  -3   1  13       24.63       32.93     22.96 o 
  -2   1  13       18.86       14.82     14.48 o 
  -1   1  13       21.79       20.16     13.35 o 
   0   1  13      223.21      239.93     42.70 o 
   1   1  13        7.56        9.46      9.47 o 
   2   1  13       20.21       11.40      8.15 o 
   3   1  13      309.80      412.47     74.04 o 
   4   1  13        0.01        2.02      4.08 o 
   5   1  13       14.80       19.85      6.21 o 
   6   1  13        4.74        5.06      5.11 o 
   7   1  13       28.71       29.68      7.58 o 
   8   1  13       65.48       33.60     10.68 o 
   9   1  13        0.49       -3.30      8.65 o 
  10   1  13        0.34       10.77     21.55 o 
  11   1  13        1.49        4.27     13.12 o 
  -5   2  13       16.77       18.23     11.13 o 
  -4   2  13       12.34       29.00     13.65 o 
  -3   2  13        3.45      -13.24     13.24 o 
  -2   2  13       28.15       68.86     21.78 o 
  -1   2  13        0.31       -3.79     15.27 o 
   0   2  13        1.42        3.65      8.18 o 
   1   2  13        4.90       16.39      9.17 o 
   2   2  13       29.10       32.26     10.89 o 
   3   2  13       37.54       33.96      9.40 o 
   4   2  13      205.09      189.77     12.10 o 
   5   2  13      145.19      146.23     10.77 o 
   6   2  13        1.27        4.64      6.05 o 
   7   2  13       31.79       22.20      6.31 o 
   8   2  13        2.63       -0.75      4.95 o 
   9   2  13        7.82        6.13      8.24 o 
  10   2  13       18.79       21.46      9.58 o 
  11   2  13       15.08       22.09      9.69 o 
  12   2  13        0.88       10.08      7.42 o 
  -5   3  13        0.10      -13.35     13.35 o 
  -4   3  13       35.58       11.24     11.02 o 
  -3   3  13       38.26       28.96     22.51 o 
  -2   3  13      119.26      109.86     18.72 o 
  -1   3  13      138.05      170.63     32.13 o 
   0   3  13       13.16        8.53      9.31 o 
   1   3  13        3.39       -0.21      7.86 o 
   2   3  13       11.73       13.96      6.69 o 
   3   3  13        2.28        0.87      4.47 o 
   4   3  13        0.79        4.66      6.34 o 
   5   3  13       13.17        8.31      4.99 o 
   6   3  13       10.92       11.04      4.89 o 
   7   3  13       19.23       26.92      9.95 o 
   8   3  13        0.76       -3.16      4.88 o 
   9   3  13       19.62       17.88      9.52 o 
  10   3  13       45.78       46.48     26.70 o 
  11   3  13        2.02        4.77      6.80 o 
  12   3  13       57.74       80.55     25.79 o 
  -5   4  13        4.37       -4.44      9.43 o 
  -4   4  13        2.91        8.18      9.57 o 
  -3   4  13        2.05       24.53     11.14 o 
  -2   4  13        8.97        5.41     23.47 o 
  -1   4  13        2.88        3.36      8.76 o 
   0   4  13        4.59       22.65     10.53 o 
   1   4  13       75.98       91.25     12.43 o 
   2   4  13        2.66       12.37      8.34 o 
   3   4  13       28.57       27.37      9.21 o 
   4   4  13      146.23      124.28     14.28 o 
   5   4  13       21.25       21.95      6.61 o 
   6   4  13      154.39      122.56     13.74 o 
   7   4  13        6.19       13.83      6.52 o 
   8   4  13        0.01        8.52      5.45 o 
   9   4  13        1.52        4.59      5.25 o 
  10   4  13        2.79        0.11     15.22 o 
  11   4  13        6.80        2.87     17.53 o 
  12   4  13        0.31       -3.05     14.03 o 
  -5   5  13        1.96        8.71      8.94 o 
  -4   5  13        3.55        1.68     17.59 o 
  -3   5  13        2.50        0.77     14.31 o 
  -2   5  13        1.42        7.16      7.84 o 
  -1   5  13       43.05       28.14     11.71 o 
   0   5  13        6.78        5.78      7.93 o 
   1   5  13       57.34       45.94     19.17 o 
   2   5  13        0.08        5.91      6.21 o 
   3   5  13        5.96        8.33      3.87 o 
   4   5  13       20.42       12.62      6.03 o 
   5   5  13       85.71       81.67      8.22 o 
   6   5  13        2.06        9.31      4.99 o 
   7   5  13        4.05        3.65      5.04 o 
   8   5  13        0.25        3.17      7.57 o 
   9   5  13        9.00        7.03      6.34 o 
  10   5  13        4.25        5.49      6.65 o 
  11   5  13        0.66      -13.12     13.12 o 
  12   5  13       54.74      121.27     35.41 o 
  -4   6  13        5.00       19.59      7.77 o 
  -3   6  13        1.17       13.58      8.71 o 
  -2   6  13        2.13       -0.55      8.75 o 
  -1   6  13       13.54       14.19      7.67 o 
   0   6  13       24.36        8.03      6.98 o 
   1   6  13        0.71        7.97      7.66 o 
   2   6  13        0.47       -5.24      6.21 o 
   3   6  13       23.42       20.99      6.60 o 
   4   6  13       59.42       66.67     10.02 o 
   5   6  13        0.56        2.54      6.22 o 
   6   6  13       13.83       15.56      6.04 o 
   7   6  13        6.55       12.01      5.74 o 
   8   6  13        2.10       -0.56      4.76 o 
   9   6  13        0.02        6.42      4.66 o 
  10   6  13        0.87        8.29     14.31 o 
  11   6  13        3.06        1.13      7.24 o 
  -4   7  13        6.49       -6.29      8.79 o 
  -3   7  13        0.22       12.78     17.36 o 
  -2   7  13       47.55       44.64     11.42 o 
  -1   7  13       20.35        2.55     14.08 o 
   0   7  13        2.92        7.13     13.52 o 
   1   7  13       39.97       48.86     12.24 o 
   2   7  13       14.00       17.06     13.01 o 
   3   7  13        0.10        7.49      4.75 o 
   4   7  13       27.71       16.58      6.22 o 
   5   7  13        1.29        3.19      4.32 o 
   6   7  13        0.01        0.52      6.28 o 
   7   7  13       21.36       25.99      6.79 o 
   8   7  13       24.71       15.24      8.10 o 
   9   7  13        3.58        1.30      7.79 o 
  10   7  13        1.21        3.19      7.62 o 
  11   7  13        0.57        2.72     13.46 o 
  -4   8  13        0.87       -0.79     12.73 o 
  -3   8  13        0.72        8.36     11.14 o 
  -2   8  13       11.56       12.74     17.70 o 
  -1   8  13       38.67       34.83      9.36 o 
   0   8  13        0.13       13.12     11.54 o 
   1   8  13        1.62        0.94     10.18 o 
   2   8  13        8.76       12.06      6.42 o 
   3   8  13       28.40       28.84      7.24 o 
   4   8  13        9.35       14.26      7.65 o 
   5   8  13      105.39       88.39      9.20 o 
   6   8  13       28.34       21.83      7.05 o 
   7   8  13       19.97       15.10     19.40 o 
   8   8  13        7.22       22.31     18.67 o 
   9   8  13        4.64        9.91      6.12 o 
  10   8  13       33.17       24.10     11.99 o 
  11   8  13        1.79       20.14     12.67 o 
  -3   9  13        0.02       -1.34      8.15 o 
  -2   9  13       15.23       19.64      9.08 o 
  -1   9  13        5.15        8.79      8.07 o 
   0   9  13        7.69        5.19     17.99 o 
   1   9  13        0.21        0.79      8.60 o 
   2   9  13        4.38        7.69      6.00 o 
   3   9  13       20.42       13.71      7.36 o 
   4   9  13       27.91       23.69      6.41 o 
   5   9  13        9.21       17.31      7.46 o 
   6   9  13       56.25       38.10     12.73 o 
   7   9  13       15.39       20.90      9.49 o 
   8   9  13       20.46       22.28     13.69 o 
   9   9  13       24.80        7.79      7.21 o 
  10   9  13        4.92        6.88      8.56 o 
  -3  10  13       18.82       16.89     10.97 o 
  -2  10  13        1.01       15.97      7.21 o 
  -1  10  13        5.33       -7.52      7.52 o 
   0  10  13       14.10        5.75      6.59 o 
   1  10  13        0.02       -2.42      6.78 o 
   2  10  13       34.96       35.45     10.04 o 
   3  10  13        2.71        8.94      6.34 o 
   4  10  13       16.94       14.67      7.11 o 
   5  10  13       32.26       24.77     13.69 o 
   6  10  13       11.29        5.94      7.20 o 
   7  10  13        7.84       13.74      8.63 o 
   8  10  13       13.84       21.59      9.33 o 
   9  10  13        2.27        9.32     12.78 o 
  10  10  13        0.16       -3.90      8.16 o 
  -2  11  13       40.29       54.85     14.14 o 
  -1  11  13        2.10        8.15     11.26 o 
   0  11  13        6.92       27.85      8.75 o 
   1  11  13       18.99       18.20      7.34 o 
   2  11  13        5.49       10.52     11.99 o 
   3  11  13        1.65        4.30      7.92 o 
   4  11  13        7.57        7.72      6.50 o 
   5  11  13       27.80       29.76     19.40 o 
   6  11  13        1.15       -5.10     13.35 o 
   7  11  13        3.25       13.95      9.02 o 
   8  11  13        7.90       13.67      9.11 o 
   9  11  13        8.83       -4.10      9.22 o 
  -1  12  13       14.12       17.48      7.69 o 
   0  12  13        1.30        9.39      9.62 o 
   1  12  13       13.19       25.57     14.59 o 
   2  12  13        1.85        4.30      8.37 o 
   3  12  13        1.51       -0.57     13.35 o 
   4  12  13       14.32        6.82      7.73 o 
   5  12  13       13.04       -0.01      7.19 o 
   6  12  13       20.28       20.74      9.00 o 
   7  12  13        0.41        7.56      5.55 o 
   8  12  13       30.96       11.76     10.69 o 
   9  12  13        1.89       16.52      9.99 o 
   0  13  13       30.78       34.84     16.06 o 
   1  13  13        5.91       -2.83     12.22 o 
   2  13  13        5.27       19.01     13.91 o 
   3  13  13        3.46        1.36     13.35 o 
   4  13  13       16.14       38.46     16.63 o 
   5  13  13        6.19        0.40      7.54 o 
   6  13  13        1.05       12.13     10.97 o 
   7  13  13        0.76       24.20      7.99 o 
   8  13  13        0.10       -2.87     17.31 o 
   2  14  13        0.31       12.44     13.80 o 
   3  14  13        5.57      -13.12     13.35 o 
   4  14  13        2.27        9.62     14.37 o 
   5  14  13        0.03        8.94     11.43 o 
   6  14  13        0.98       -0.91      9.67 o 
   1  -7  14       16.44       17.76     13.69 o 
   2  -7  14        2.42        3.62     14.37 o 
   3  -7  14       16.20       21.27     13.35 o 
   4  -7  14        7.86       -1.81     10.97 o 
   5  -7  14        4.01        4.53     14.71 o 
   6  -7  14       35.35       13.98      9.79 o 
   0  -6  14        1.31        4.02      8.89 o 
   1  -6  14       30.27       34.27     10.27 o 
   2  -6  14        4.49       13.35     16.06 o 
   3  -6  14       52.55       52.49     23.19 o 
   4  -6  14        6.58       22.51     14.71 o 
   5  -6  14       14.63       24.48      8.08 o 
   6  -6  14        3.19       12.28      9.28 o 
   7  -6  14       14.26        4.05     18.04 o 
  -1  -5  14        4.60        5.75      8.64 o 
   0  -5  14        1.00       20.37     13.41 o 
   1  -5  14        3.65        3.48      9.02 o 
   2  -5  14        0.40        7.56      9.08 o 
   3  -5  14        6.31       35.52     15.72 o 
   4  -5  14        4.92       35.41     15.84 o 
   5  -5  14       11.49       -5.38     15.39 o 
   6  -5  14        3.39       12.94      6.66 o 
   7  -5  14        2.24       -0.10     11.20 o 
   8  -5  14       13.22       25.05      9.27 o 
  -2  -4  14        3.67       21.61     10.51 o 
  -1  -4  14        1.72       -1.27     13.12 o 
   0  -4  14        3.90       12.31      8.70 o 
   1  -4  14       34.00       30.97     10.55 o 
   2  -4  14        0.09        7.04      7.42 o 
   3  -4  14       11.02       13.56      8.45 o 
   4  -4  14       26.75       10.63     16.29 o 
   5  -4  14        3.76        7.13      9.96 o 
   6  -4  14        0.43        6.84      9.02 o 
   7  -4  14        3.03       17.21      9.10 o 
   8  -4  14        3.77       -1.53      8.07 o 
   9  -4  14        0.12       -5.71      8.72 o 
  -3  -3  14        0.00       25.23     15.39 o 
  -2  -3  14        0.00       28.32     11.14 o 
  -1  -3  14        2.95        9.02      7.41 o 
   0  -3  14        0.14        3.17     12.78 o 
   1  -3  14       25.46       20.22     10.54 o 
   2  -3  14       22.24       20.11     16.46 o 
   3  -3  14        0.96       -3.54      6.22 o 
   4  -3  14        4.55        9.52      8.26 o 
   5  -3  14       80.05       70.02     15.39 o 
   6  -3  14        7.09       11.51      8.10 o 
   7  -3  14       19.40       23.13     10.92 o 
   8  -3  14       12.60        8.63      9.05 o 
   9  -3  14        7.01        7.67     11.99 o 
  10  -3  14       18.74       25.73     16.40 o 
  -3  -2  14        7.66        0.50      9.58 o 
  -2  -2  14        2.84       25.97     12.63 o 
  -1  -2  14        4.17        3.99     30.77 o 
   0  -2  14       19.57        1.83      8.30 o 
   1  -2  14        5.89        6.80     11.43 o 
   2  -2  14       21.02        5.88     10.18 o 
   3  -2  14        0.00        9.53     21.21 o 
   4  -2  14       28.68       23.22      7.05 o 
   5  -2  14       19.39       21.90     12.73 o 
   6  -2  14        7.59       20.67     10.12 o 
   7  -2  14       12.38        1.46      5.35 o 
   8  -2  14       37.61       34.54      7.07 o 
   9  -2  14       20.82       14.54     13.07 o 
  10  -2  14        0.48        4.63     14.48 o 
  -3  -1  14        2.09        2.34      9.46 o 
  -2  -1  14        1.82       -1.67      9.54 o 
  -1  -1  14        0.73        4.36     12.61 o 
   0  -1  14       21.39       17.42     15.50 o 
   1  -1  14       26.54       32.81     17.76 o 
   2  -1  14        6.39       24.05     15.44 o 
   3  -1  14       32.69       28.21     10.15 o 
   4  -1  14        5.16        3.76      5.94 o 
   5  -1  14        2.49        3.90      6.78 o 
   6  -1  14        1.58       -6.89     14.65 o 
   7  -1  14        4.26       -6.18      7.61 o 
   8  -1  14       20.43       30.94     17.76 o 
   9  -1  14        2.25        0.62      8.54 o 
  10  -1  14        9.82       25.98      9.96 o 
  -3   0  14        6.53       -7.74      9.63 o 
  -2   0  14       37.05       22.20     12.87 o 
  -1   0  14        8.80       -6.71      9.24 o 
   0   0  14        2.78       -0.36     16.80 o 
   1   0  14       16.43       24.84     10.18 o 
   2   0  14      148.56      129.99     20.70 o 
   3   0  14        0.06       11.74      6.84 o 
   4   0  14        1.09        0.84      5.53 o 
   5   0  14        0.28        3.11      5.40 o 
   6   0  14        1.92        4.59      3.51 o 
   7   0  14       10.52        3.18      7.53 o 
   8   0  14        8.57        2.61      8.15 o 
   9   0  14        8.89       13.85     16.57 o 
  10   0  14       13.58       25.58     13.07 o 
  11   0  14        8.95       12.54      7.44 o 
  -4   1  14       24.32       18.83      9.49 o 
  -3   1  14       53.94       33.68     13.12 o 
  -2   1  14        6.66       32.13     14.03 o 
  -1   1  14        3.21       10.33     13.01 o 
   0   1  14       21.86        4.20     11.26 o 
   1   1  14       19.70       28.10      8.82 o 
   2   1  14       10.30        2.02     14.88 o 
   3   1  14        4.11        5.65      7.00 o 
   4   1  14        4.08        2.22      4.08 o 
   5   1  14       29.40       31.78      8.56 o 
   6   1  14        0.06        6.09      8.08 o 
   7   1  14        5.03        3.93      5.09 o 
   8   1  14        1.84        1.83     11.26 o 
   9   1  14        0.51       18.65      6.60 o 
  10   1  14       12.92        6.63      8.25 o 
  11   1  14        4.22       -1.03      8.53 o 
  -3   2  14        9.18       19.91     14.03 o 
  -2   2  14        1.74        3.34      9.76 o 
  -1   2  14       18.46       23.89      9.50 o 
   0   2  14        7.92       17.85      7.77 o 
   1   2  14       57.27      102.75     16.46 o 
   2   2  14       29.04       11.08     12.10 o 
   3   2  14       12.78        9.10      8.48 o 
   4   2  14       25.26       26.49      7.02 o 
   5   2  14        9.99        1.16      5.22 o 
   6   2  14        3.10        8.35      4.64 o 
   7   2  14        6.26       -2.73      6.90 o 
   8   2  14       13.04       10.06      8.29 o 
   9   2  14       18.58       11.09     12.95 o 
  10   2  14        0.49        2.56      8.20 o 
  11   2  14        9.37       15.88      7.87 o 
  -4   3  14        6.91        9.43      8.73 o 
  -3   3  14       18.14       23.73     11.39 o 
  -2   3  14       36.41       33.32     12.44 o 
  -1   3  14        3.40        7.16      6.91 o 
   0   3  14        0.25       -6.39     14.03 o 
   1   3  14       65.97       48.89     13.22 o 
   2   3  14        1.65        5.51      4.35 o 
   3   3  14      150.01      129.94     15.67 o 
   4   3  14        3.46       10.28      5.61 o 
   5   3  14       27.64       23.39      6.83 o 
   6   3  14       67.83       68.62     10.04 o 
   7   3  14       41.83       49.48     11.37 o 
   8   3  14       13.26        3.65      5.47 o 
   9   3  14        0.53       -2.07      7.17 o 
  10   3  14        7.82        3.81      8.06 o 
  11   3  14       12.79       12.53     12.95 o 
  -4   4  14        0.67       11.61      9.48 o 
  -3   4  14        4.22        4.86     11.20 o 
  -2   4  14      185.50      203.46     26.35 o 
  -1   4  14        0.75        5.48     12.39 o 
   0   4  14      155.08      166.31     27.43 o 
   1   4  14       14.98       18.14     12.33 o 
   2   4  14       49.68       58.62     15.58 o 
   3   4  14        0.84        7.59      7.09 o 
   4   4  14       20.59       11.48      5.20 o 
   5   4  14       13.33       18.02      6.39 o 
   6   4  14       14.94       15.66      5.92 o 
   7   4  14       12.97       12.81      5.08 o 
   8   4  14        2.94       13.19      8.04 o 
   9   4  14       12.69        2.67     13.80 o 
  10   4  14        1.98        7.87     10.24 o 
  11   4  14       11.45       20.14     16.63 o 
  -4   5  14        3.25       -6.11     13.24 o 
  -3   5  14       23.26       26.80     11.91 o 
  -2   5  14       20.09       49.55     19.68 o 
  -1   5  14        8.29       15.17     11.54 o 
   0   5  14        0.64        5.32      8.88 o 
   1   5  14        2.46       10.75      9.07 o 
   2   5  14        0.20        3.69      5.70 o 
   3   5  14        5.29        3.22      7.75 o 
   4   5  14        3.30        3.22      4.66 o 
   5   5  14        0.03        0.00      5.02 o 
   6   5  14        0.26        8.56      5.30 o 
   7   5  14       20.27       13.75     12.60 o 
   8   5  14        0.01        7.61      4.45 o 
   9   5  14        0.08       14.95     10.05 o 
  10   5  14        7.64       15.61     13.35 o 
  11   5  14        1.92        6.79     14.03 o 
  -3   6  14        2.28       14.28      8.91 o 
  -2   6  14        0.00        6.92      7.85 o 
  -1   6  14       14.08       24.38     10.12 o 
   0   6  14       26.27       16.20      6.43 o 
   1   6  14        2.33       23.13     10.80 o 
   2   6  14        1.64       -2.62     16.40 o 
   3   6  14       10.88       10.85     10.52 o 
   4   6  14        1.65        3.83      5.82 o 
   5   6  14        1.33       -2.86      4.04 o 
   6   6  14        1.53        8.89      4.65 o 
   7   6  14        0.54        3.34      7.64 o 
   8   6  14       14.06        1.21      8.84 o 
   9   6  14        1.59        5.20      4.21 o 
  10   6  14        6.05        8.82     14.71 o 
  11   6  14       18.40        1.58     14.14 o 
  -3   7  14       24.99       42.90     14.16 o 
  -2   7  14       15.12       14.12      8.68 o 
  -1   7  14       12.79       -0.68     11.88 o 
   0   7  14        0.83        4.35      8.62 o 
   1   7  14        1.48       -6.12      7.82 o 
   2   7  14       83.10       73.83     11.95 o 
   3   7  14       15.57       16.77     11.20 o 
   4   7  14        0.00        5.46      5.76 o 
   5   7  14        7.46        7.86      4.61 o 
   6   7  14        8.77       14.50      5.59 o 
   7   7  14        2.72       14.20      4.79 o 
   8   7  14        2.80       -6.19      6.23 o 
   9   7  14       25.24       19.87      8.63 o 
  10   7  14        1.29       11.84      9.39 o 
  11   7  14        0.03       -4.07     11.88 o 
  -3   8  14        5.34        3.67      9.84 o 
  -2   8  14        2.51       15.68      8.86 o 
  -1   8  14        0.00        3.70      6.88 o 
   0   8  14        1.07       14.25     13.80 o 
   1   8  14        1.26        9.61      6.13 o 
   2   8  14       14.73        9.90      8.00 o 
   3   8  14        3.65        4.31      7.69 o 
   4   8  14        3.18       11.53      6.40 o 
   5   8  14        0.15       22.15      7.23 o 
   6   8  14       31.67       17.94      9.86 o 
   7   8  14        3.46        5.07      8.60 o 
   8   8  14        6.76       17.71      7.96 o 
   9   8  14        1.85       -1.74     16.74 o 
  10   8  14        0.15        2.99     11.43 o 
  -2   9  14       26.02       23.30      9.04 o 
  -1   9  14       14.01       18.41     14.76 o 
   0   9  14        5.97        3.11      9.44 o 
   1   9  14        4.55        1.03      8.47 o 
   2   9  14        0.01        3.79      6.39 o 
   3   9  14        7.83        8.91      7.81 o 
   4   9  14       10.31       18.26      9.39 o 
   5   9  14       46.64       39.81      6.24 o 
   6   9  14       25.37       27.66      9.52 o 
   7   9  14      115.33       95.85     18.84 o 
   8   9  14       82.07       84.24     13.41 o 
   9   9  14        0.03       21.98     10.27 o 
  10   9  14        0.28       16.28      7.86 o 
  -2  10  14        0.46       -4.08      5.76 o 
  -1  10  14       15.18       24.51      7.64 o 
   0  10  14        0.57        1.24      8.04 o 
   1  10  14       12.38       14.37      9.96 o 
   2  10  14        4.55        9.54      7.47 o 
   3  10  14        2.88       15.74      7.53 o 
   4  10  14       19.05       29.53     17.20 o 
   5  10  14       12.86       16.78      9.97 o 
   6  10  14       74.75       99.86     19.63 o 
   7  10  14        2.41        4.75      7.12 o 
   8  10  14       12.09        2.21      8.04 o 
   9  10  14       13.69       17.94      8.72 o 
  -1  11  14        0.46       15.20      9.18 o 
   0  11  14       10.60       14.64      6.33 o 
   1  11  14        3.81        9.05      6.32 o 
   2  11  14        1.53       -6.34     14.82 o 
   3  11  14        0.77        4.07      7.47 o 
   4  11  14       13.97        8.94     14.71 o 
   5  11  14        7.87        8.18     10.12 o 
   6  11  14        2.75       19.82      8.49 o 
   7  11  14       16.29        3.32      6.02 o 
   8  11  14        9.59        7.15      8.84 o 
   9  11  14        1.46        4.01     10.58 o 
   0  12  14        3.84        5.32      9.62 o 
   1  12  14        3.08       28.62      9.50 o 
   2  12  14        0.40       13.12     15.05 o 
   3  12  14       19.21       21.72      9.05 o 
   4  12  14        1.24       -2.15     12.10 o 
   5  12  14        0.02       -7.35     12.56 o 
   6  12  14       60.62       46.63     57.86 o 
   7  12  14       17.47       12.10      8.15 o 
   8  12  14        8.37       -9.96      9.96 o 
   2  13  14        1.04       17.20     10.75 o 
   5  13  14        6.61        2.04     11.65 o 
   6  13  14        2.29        5.06     11.88 o 
   3  -6  15        0.48       21.72     17.99 o 
   4  -6  15        6.30        0.91     13.69 o 
   5  -6  15        0.99        1.92     13.24 o 
   1  -5  15        1.23       -5.62      7.90 o 
   2  -5  15       12.54       53.62     23.76 o 
   3  -5  15        0.12       58.83     23.87 o 
   4  -5  15        3.50       25.34     21.95 o 
   5  -5  15        4.53       -9.84     13.01 o 
   6  -5  15        0.44       25.23     15.16 o 
   7  -5  15        6.00       17.99     17.08 o 
   0  -4  15        8.04       10.34     21.32 o 
   1  -4  15        4.43       13.59     16.18 o 
   2  -4  15        2.78       -3.13      7.80 o 
   3  -4  15        0.58      -11.09     14.93 o 
   4  -4  15        0.27        3.28     15.95 o 
   6  -4  15       18.59        6.67     14.37 o 
   7  -4  15        0.61       20.83     24.94 o 
   8  -4  15        0.10       12.26      7.93 o 
  -1  -3  15        9.68       -0.80      9.64 o 
   0  -3  15        0.03       14.60      9.96 o 
   1  -3  15        0.40        4.94      9.18 o 
   2  -3  15        3.51        9.68      8.86 o 
   3  -3  15        0.05        7.63      8.44 o 
   4  -3  15        2.19       -3.05     14.59 o 
   5  -3  15       13.54       23.87     17.08 o 
   6  -3  15        7.04        2.95      7.77 o 
   7  -3  15       20.74       14.03     15.16 o 
   8  -3  15        2.25        6.52     10.01 o 
   9  -3  15        4.78        3.26      9.28 o 
  -1  -2  15        2.20        0.67     27.94 o 
   0  -2  15        0.71        6.34     11.20 o 
   1  -2  15        5.64        9.88      9.76 o 
   2  -2  15       23.69        3.62      9.84 o 
   3  -2  15        0.93        5.22      7.41 o 
   4  -2  15       29.17       21.01     11.20 o 
   5  -2  15       31.99       26.81     17.31 o 
   6  -2  15       11.44       21.64     10.32 o 
   7  -2  15        7.37       11.13     10.86 o 
   8  -2  15        8.74       30.28     10.27 o 
   9  -2  15       26.84       13.99     12.56 o 
  -2  -1  15        4.49       16.24     10.37 o 
  -1  -1  15        0.21       -2.95      9.26 o 
   0  -1  15        2.67       -1.21     11.93 o 
   1  -1  15       12.70       20.36     13.58 o 
   2  -1  15       16.80       11.86      8.24 o 
   3  -1  15       15.28       34.58     18.78 o 
   4  -1  15        2.75       10.60     16.23 o 
   5  -1  15        0.02       17.52      9.39 o 
   6  -1  15        2.91       12.10     14.93 o 
   7  -1  15        0.40        4.47      8.61 o 
   8  -1  15       10.90        5.86      8.88 o 
   9  -1  15       12.70        7.53      7.19 o 
  10  -1  15       12.56       14.19     21.89 o 
  -2   0  15        2.97        6.34      9.78 o 
  -1   0  15       13.96       28.62     13.86 o 
   0   0  15       31.88       22.48     10.97 o 
   1   0  15        6.25       22.04     10.69 o 
   2   0  15       12.72       28.81     16.63 o 
   3   0  15       35.23       38.80     12.78 o 
   4   0  15        7.39        8.37      5.86 o 
   5   0  15       34.38       36.43     12.95 o 
   6   0  15       10.98       13.83      6.86 o 
   7   0  15        3.00        2.73     21.95 o 
   8   0  15        0.19       30.02      9.83 o 
   9   0  15        6.46       -8.28      8.28 o 
  10   0  15       20.46       45.09     12.55 o 
  -2   1  15        0.16      -10.52     12.33 o 
  -1   1  15        0.51       21.18     12.01 o 
   0   1  15       71.51       89.73     19.46 o 
   1   1  15        2.18       18.75      9.48 o 
   2   1  15        0.15        4.13      9.56 o 
   3   1  15        7.33       20.54     20.70 o 
   4   1  15       22.20       21.85      9.28 o 
   5   1  15        0.00       -1.11      7.92 o 
   6   1  15        1.16       -3.02      4.91 o 
   7   1  15        6.85       22.43      9.51 o 
   8   1  15       62.71       84.62     19.23 o 
   9   1  15       32.55       45.50     15.31 o 
  10   1  15       13.73       31.29     12.88 o 
  -2   2  15        4.54       -8.80     13.58 o 
  -1   2  15       42.62       52.24     16.49 o 
   0   2  15        7.30       19.59     22.34 o 
   1   2  15       15.05       16.62      6.99 o 
   2   2  15        2.23       -1.14     12.56 o 
   3   2  15       14.30       19.91      9.61 o 
   4   2  15        3.07       -6.40      6.40 o 
   5   2  15        6.84        5.13      8.65 o 
   6   2  15        0.02       -0.28      5.51 o 
   7   2  15        0.25        8.00      5.92 o 
   8   2  15        2.17       12.43     17.82 o 
   9   2  15        6.30       -2.63     10.12 o 
  10   2  15        4.25       18.53     10.16 o 
  -2   3  15        8.24       23.06      8.77 o 
  -1   3  15       17.94       11.38     10.56 o 
   0   3  15        6.55        2.95      6.70 o 
   1   3  15       29.75       35.92      6.72 o 
   2   3  15        0.67        9.12      6.75 o 
   3   3  15       27.27       16.80      9.49 o 
   4   3  15        1.35       14.25      7.95 o 
   5   3  15       28.98       37.93      9.73 o 
   6   3  15        9.36       10.82      5.93 o 
   7   3  15        6.53        6.42      4.88 o 
   8   3  15       44.18       51.01      9.94 o 
   9   3  15        3.69        3.88      8.04 o 
  10   3  15       50.19       42.06     12.62 o 
  -2   4  15        0.62        4.52     13.63 o 
  -1   4  15       24.85       36.66     14.17 o 
   0   4  15       15.21       25.23     10.86 o 
   1   4  15        0.44        6.84     10.18 o 
   2   4  15       19.90       17.54     15.84 o 
   3   4  15       10.24        5.20     11.54 o 
   4   4  15        6.32        7.34     12.39 o 
   5   4  15       25.90       17.04      7.96 o 
   6   4  15        2.91        2.43      4.97 o 
   7   4  15        1.52        2.71      8.82 o 
   8   4  15        3.45        2.47      8.31 o 
   9   4  15        2.36        7.60      8.18 o 
  10   4  15        7.69       12.25     14.20 o 
  -2   5  15        0.25       11.36     13.12 o 
  -1   5  15        0.31       10.19      9.05 o 
   0   5  15        4.53        9.10      6.62 o 
   1   5  15        1.59       -0.57      8.64 o 
   2   5  15        5.36       11.31      7.03 o 
   3   5  15        6.46        5.03      4.89 o 
   4   5  15        0.07        3.61     16.57 o 
   5   5  15       11.94        3.79     11.09 o 
   6   5  15        2.60        2.37      4.43 o 
   7   5  15        0.55        5.22      4.45 o 
   8   5  15        2.50        6.59      7.27 o 
   9   5  15        0.09        2.52      7.21 o 
  10   5  15        2.66       -1.24     11.54 o 
  -2   6  15        1.76       23.87     15.27 o 
  -1   6  15       19.01       16.87      7.83 o 
   0   6  15        6.56       -1.94     14.99 o 
   1   6  15        0.17       -0.44      8.54 o 
   2   6  15       17.80       12.16      5.52 o 
   3   6  15        0.61       16.65      7.19 o 
   4   6  15       12.52       11.76      6.41 o 
   5   6  15        0.03        7.44      7.13 o 
   6   6  15        0.09        8.12      3.80 o 
   7   6  15        0.43        8.32      6.11 o 
   8   6  15        0.28       11.31      6.76 o 
   9   6  15        0.55        9.09      6.17 o 
  10   6  15        2.07       -8.82     11.43 o 
  -2   7  15        3.98       13.15      6.34 o 
  -1   7  15       33.57       56.11     22.74 o 
   0   7  15        1.44       12.82      7.80 o 
   1   7  15        0.20        4.86     15.50 o 
   2   7  15        4.78       -4.57     16.63 o 
   3   7  15        0.06       10.74      5.36 o 
   4   7  15        0.16        2.60      7.80 o 
   5   7  15        4.65       12.81     18.04 o 
   6   7  15        1.50        2.00      4.91 o 
   7   7  15       25.64       16.95      9.03 o 
   8   7  15        1.74        4.53     10.01 o 
   9   7  15        2.72       14.31     10.20 o 
  10   7  15        0.14        7.24     12.67 o 
  -1   8  15        4.90       10.93      6.30 o 
   0   8  15        0.57        8.74     14.20 o 
   1   8  15        3.03       -3.50      8.07 o 
   2   8  15        0.14        7.17      5.24 o 
   3   8  15        3.09       17.24      7.14 o 
   4   8  15        0.05        7.73     12.56 o 
   5   8  15       18.86       20.57     10.62 o 
   6   8  15        1.48        3.32      4.12 o 
   7   8  15        3.87       14.63      8.22 o 
   8   8  15        2.42       -6.39      6.64 o 
   9   8  15        4.02        4.59      6.32 o 
  10   8  15        0.21      -11.99     11.99 o 
  -1   9  15       12.49       17.05      8.78 o 
   0   9  15        0.28        3.73     12.10 o 
   1   9  15        7.40       -2.89      7.77 o 
   2   9  15       21.01       21.08      8.20 o 
   3   9  15        4.01       16.37      9.77 o 
   4   9  15        0.71        4.18      7.15 o 
   5   9  15        2.49       19.46     11.99 o 
   6   9  15        8.98        7.46      8.58 o 
   7   9  15       42.56       46.42     14.55 o 
   8   9  15        3.43       11.87      9.48 o 
   9   9  15        0.40       -3.56      7.31 o 
   0  10  15        0.09       14.99      9.75 o 
   1  10  15       21.38       34.05     13.91 o 
   2  10  15        2.37       -3.28     11.54 o 
   3  10  15        2.13        1.02      4.31 o 
   4  10  15       18.32       23.19     12.90 o 
   5  10  15       28.60       34.05     18.10 o 
   6  10  15       18.11       -3.05     11.31 o 
   7  10  15        0.77        9.20      8.65 o 
   8  10  15        1.83        2.86      7.72 o 
   1  11  15        3.11       10.07      8.94 o 
   2  11  15        0.44       26.36     10.52 o 
   3  11  15        7.37        7.47     10.63 o 
   4  11  15        1.12       12.90     15.84 o 
   5  11  15      106.46      106.79     72.06 o 
   6  11  15       39.35       34.73     15.50 o 
   7  11  15        5.66        4.41     13.24 o 
   8  11  15        0.05        7.86      8.56 o 
   3  12  15        1.11        3.17     10.97 o 
   4  12  15       15.98       12.22     14.14 o 
   5  12  15       32.85       66.86     25.57 o 
   6  12  15        8.46        5.66     12.33 o 
   3  -4  16       12.60       23.30     15.61 o 
   4  -4  16       19.19       41.06     18.55 o 
   1  -3  16        2.12       35.45     14.37 o 
   2  -3  16        2.08        8.08     10.86 o 
   3  -3  16        0.18       14.93     17.99 o 
   4  -3  16        2.91       33.60     16.29 o 
   5  -3  16        9.96        8.60     14.71 o 
   6  -3  16        4.10       -0.91     13.91 o 
   7  -3  16       33.69       44.35     18.55 o 
   0  -2  16        3.29       -1.07      8.87 o 
   1  -2  16        9.15       13.67     10.60 o 
   2  -2  16        8.71        6.79     11.43 o 
   3  -2  16        0.04       -3.35      7.23 o 
   4  -2  16        2.75       20.59      7.81 o 
   5  -2  16       41.56       -9.50     13.12 o 
   6  -2  16        7.26       17.08     18.44 o 
   7  -2  16       31.49       14.59     17.31 o 
   8  -2  16        0.69      -13.46     13.46 o 
   0  -1  16        2.96        3.81     14.93 o 
   1  -1  16        8.76       21.72     13.12 o 
   2  -1  16        0.32       -2.39     10.69 o 
   3  -1  16        0.04        4.79     17.14 o 
   4  -1  16        0.15        1.53      6.67 o 
   5  -1  16        4.52       19.57     15.39 o 
   6  -1  16        3.49      -13.58     13.58 o 
   7  -1  16       14.04       -5.66     11.77 o 
   8  -1  16        0.67        1.74      8.39 o 
  -1   0  16        0.41       14.64     10.94 o 
   0   0  16        7.67       -3.09     10.04 o 
   1   0  16        3.45       -0.99      7.18 o 
   2   0  16        0.72        3.41      5.00 o 
   3   0  16        2.30        0.63      5.68 o 
   4   0  16       21.07       14.89      7.77 o 
   5   0  16       26.94       17.92      9.46 o 
   6   0  16       27.79       75.45     33.60 o 
   7   0  16        2.30       23.30     15.39 o 
   8   0  16        0.43       11.12      8.92 o 
   9   0  16        1.96       12.02      9.73 o 
  -1   1  16        0.03       12.76     10.69 o 
   0   1  16       13.67       24.04     10.19 o 
   1   1  16        2.18       27.34      9.90 o 
   2   1  16        0.20        2.12      4.95 o 
   3   1  16        2.10       -0.30     18.50 o 
   4   1  16        2.51        4.00     12.05 o 
   5   1  16        6.70        6.76     10.29 o 
   6   1  16        2.22        6.79     14.14 o 
   7   1  16       15.62       22.51     14.59 o 
   8   1  16        4.64       -1.23      8.04 o 
   9   1  16       56.37       56.73     13.80 o 
  -1   2  16       11.74       12.06     10.79 o 
   0   2  16        0.01       -4.80     15.33 o 
   1   2  16        0.43       -2.87     15.39 o 
   2   2  16        6.24        4.55      6.18 o 
   3   2  16        1.85        3.52      8.29 o 
   4   2  16        4.80        6.55      5.93 o 
   5   2  16       39.27       81.90     22.51 o 
   6   2  16        3.65        5.43      5.81 o 
   7   2  16       24.79       38.69     14.25 o 
   8   2  16        3.64        4.58      8.28 o 
   9   2  16        0.59       16.25     10.19 o 
  -1   3  16        0.40       -1.58      9.16 o 
   0   3  16        9.32       18.28     11.16 o 
   1   3  16       19.69        9.58      7.21 o 
   2   3  16       19.62       20.71     17.70 o 
   3   3  16        0.04        3.95      8.35 o 
   4   3  16        8.68       16.73      7.07 o 
   5   3  16       10.60       11.27      8.49 o 
   6   3  16        0.01       -3.95      6.46 o 
   7   3  16        3.69        4.71      5.18 o 
   8   3  16        1.30       25.13      9.92 o 
   9   3  16        0.23       -1.00      9.67 o 
  -1   4  16       11.68       14.88      7.42 o 
   0   4  16        3.79       12.49      7.41 o 
   1   4  16        4.00       10.39     10.92 o 
   2   4  16       10.54       20.21      8.43 o 
   3   4  16        1.56        3.55      6.08 o 
   4   4  16        7.70       10.96      8.25 o 
   5   4  16        0.06        3.95     12.16 o 
   6   4  16       15.77       26.89     22.17 o 
   7   4  16        2.39        1.89     13.97 o 
   8   4  16        6.93        8.71     12.78 o 
   9   4  16        1.18       12.40      6.63 o 
  10   4  16       11.86       11.09     10.63 o 
  -1   5  16        0.10       15.02      7.41 o 
   0   5  16        0.12       10.66     15.67 o 
   1   5  16        0.09       13.52      7.49 o 
   2   5  16        0.72        5.10     15.33 o 
   3   5  16       18.45       16.37      8.67 o 
   4   5  16        0.12        0.80      5.88 o 
   5   5  16        3.42       10.97      8.13 o 
   6   5  16        0.24       12.25      6.57 o 
   7   5  16        3.41        7.94      7.72 o 
   8   5  16        2.31        8.04      5.91 o 
   9   5  16       22.09       19.47     14.76 o 
  -1   6  16        6.06        5.53      9.57 o 
   0   6  16       12.51       23.78     10.13 o 
   1   6  16        0.56       -4.24     11.65 o 
   2   6  16        7.03        2.03      6.28 o 
   3   6  16        9.07       12.46      8.26 o 
   4   6  16        1.48        3.75      6.97 o 
   5   6  16        0.78       -2.87      7.04 o 
   6   6  16        1.22       -6.28      7.00 o 
   7   6  16        2.64        3.91      7.15 o 
   8   6  16        4.99       -1.12      5.28 o 
   9   6  16        2.64        4.75     12.22 o 
   0   7  16       21.27       24.87      8.37 o 
   1   7  16        0.15        6.37      8.03 o 
   2   7  16        8.46       10.97     11.14 o 
   3   7  16        0.00       -0.89      7.66 o 
   4   7  16        7.34       18.16      9.94 o 
   5   7  16        0.03       -3.39     14.88 o 
   6   7  16        0.45       -0.85     10.63 o 
   7   7  16        4.26        5.88     11.09 o 
   8   7  16        0.10       12.23      8.19 o 
   9   7  16        5.94        4.75      7.92 o 
   0   8  16        1.83        8.71     13.58 o 
   1   8  16        0.83       -5.83      8.18 o 
   2   8  16       28.52       47.47     11.50 o 
   3   8  16        5.31        3.53      4.54 o 
   4   8  16        7.43       13.24      7.93 o 
   5   8  16        5.26       17.03      7.68 o 
   6   8  16        0.39        8.71      9.73 o 
   7   8  16        9.48       -3.39     10.63 o 
   8   8  16        0.96       -4.19      9.50 o 
   9   8  16        0.22        6.27      7.70 o 
   1   9  16        8.31       12.35      8.96 o 
   2   9  16        3.57        4.76      7.58 o 
   3   9  16       14.07       20.98      8.83 o 
   4   9  16       33.04       49.95     28.45 o 
   5   9  16        3.54       13.35     12.33 o 
   6   9  16        4.19       17.65     17.20 o 
   7   9  16       18.67        7.69     11.88 o 
   8   9  16        3.32        0.00     10.63 o 
   2  10  16        8.26       18.78     12.78 o 
   3  10  16        0.03       -5.88     12.90 o 
   4  10  16       20.54       -2.15     14.03 o 
   5  10  16        0.09       20.36      8.94 o 
   7  10  16        3.96        6.45     12.10 o 
   4  11  16        9.15        0.34      7.35 o 
   5  11  16        0.12      -13.80     13.80 o 
   4  -2  17        5.14       15.39     10.07 o 
   2  -1  17        0.56      -13.80     14.03 o 
   3  -1  17        2.08        2.11      5.42 o 
   4  -1  17        0.04        4.75     15.61 o 
   5  -1  17       32.62       48.98     19.34 o 
   6  -1  17       15.87       51.59     24.77 o 
   2   0  17        8.41       -3.18     18.04 o 
   3   0  17        1.85        2.55      4.54 o 
   4   0  17       18.17        6.35      6.94 o 
   5   0  17        1.12       -7.69     13.69 o 
   6   0  17       17.78       13.69     14.03 o 
   7   0  17        0.43       -9.16     12.56 o 
   1   1  17        0.18       20.09      8.20 o 
   2   1  17       12.85        8.57      7.37 o 
   3   1  17        0.19        3.22      8.37 o 
   4   1  17       27.36       16.49      8.62 o 
   5   1  17        0.27        2.71      8.60 o 
   6   1  17        0.66        2.15     13.46 o 
   7   1  17       31.29       61.43     25.11 o 
   8   1  17        0.27       17.87     15.72 o 
   1   2  17        1.88       -0.75      4.72 o 
   2   2  17        0.03        7.37      7.75 o 
   3   2  17        0.34        3.28      6.21 o 
   4   2  17        5.71       -1.49     15.89 o 
   5   2  17        0.07       18.90      9.50 o 
   6   2  17        2.09        7.92     13.01 o 
   7   2  17        1.64       -4.98     12.56 o 
   8   2  17        4.85       20.25     15.95 o 
   1   3  17        1.67       -4.39      9.10 o 
   2   3  17        6.11       12.55      9.56 o 
   3   3  17       21.53       18.29     10.12 o 
   4   3  17        1.74        5.10     12.44 o 
   5   3  17       39.86       47.38     11.48 o 
   6   3  17        0.20        8.39      7.28 o 
   7   3  17        1.54      -10.86     11.88 o 
   8   3  17        1.33      -11.09     11.09 o 
   1   4  17       17.07       28.02     10.38 o 
   2   4  17        0.43       -0.48     16.74 o 
   3   4  17        3.05       -4.27     10.75 o 
   4   4  17        2.23        7.92      7.35 o 
   5   4  17        0.28        3.52      5.48 o 
   6   4  17       11.75       20.57     18.38 o 
   7   4  17        4.71        0.34     11.09 o 
   8   4  17        0.02        3.73      5.88 o 
   1   5  17       11.57       20.01      9.79 o 
   2   5  17        1.09        1.35      8.15 o 
   3   5  17        6.08        3.77     10.97 o 
   4   5  17       15.56       11.47      9.79 o 
   5   5  17        5.78       -4.69      7.74 o 
   6   5  17        0.22       13.24    121.38 o
[truncated: 1,302 more chars]
